# Supplementary material for: Long-Range Epistasis Mediated by Structural Change in a Model of Ligand Binding Proteins
Source: PLoS One. 2016 Nov 21;11(11):e0166739. doi: 10.1371/journal.pone.0166739 (PMC5117711; doi:10.1371/journal.pone.0166739)
Supplement: S1 File — Structural ensembles are provided in Protein Data Bank (PDB) format. In each ensemble file, structures (models) are aligned to the reference fold (first model in a given file), and are arranged in order of decreasing alignment quality. Structures are aligned through the closest 2N/3 monomers as described in the Text. (GZ) [file pone.0166739.s010.gz]

Archive with 51 entries (44 files):
- S1File
- S1File/._.DS_Store
- S1File/.DS_Store
- S1File/Fig1.dat
- S1File/Fig10-S8
- S1File/Fig2.dat
- S1File/Fig3.dat
- S1File/Fig4.dat
- S1File/Fig5.dat
- S1File/Fig6-S4
- S1File/Fig7-S5
- S1File/Fig8-S6
- S1File/Fig9-S7
- S1File/FigS3.dat
- S1File/FigS9
- S1File/FigS9/._.DS_Store
- S1File/FigS9/.DS_Store
- S1File/FigS9/x1212reference.pdb
- S1File/FigS9/x429-single1.pdb
- S1File/FigS9/x430-single2.pdb
- S1File/FigS9/x431-double.pdb
- S1File/Fig9-S7/._.DS_Store
- S1File/Fig9-S7/.DS_Store
- S1File/Fig9-S7/x356reference.pdb
- S1File/Fig9-S7/x3843-single1.pdb
- S1File/Fig9-S7/x3844-single2.pdb
- S1File/Fig9-S7/x3845-double.pdb
- S1File/Fig8-S6/._.DS_Store
- S1File/Fig8-S6/.DS_Store
- S1File/Fig8-S6/x356reference.pdb
- S1File/Fig8-S6/x627-single1.pdb
- S1File/Fig8-S6/x628-single2.pdb
- S1File/Fig8-S6/x629-double.pdb
- S1File/Fig7-S5/._.DS_Store
- S1File/Fig7-S5/.DS_Store
- S1File/Fig7-S5/x356reference.pdb
- S1File/Fig7-S5/x4305-single1.pdb
- S1File/Fig7-S5/x4306-single2.pdb
- S1File/Fig7-S5/x4307-double.pdb
- S1File/Fig6-S4/._.DS_Store
- S1File/Fig6-S4/.DS_Store
- S1File/Fig6-S4/x356reference.pdb
- S1File/Fig6-S4/x480-single1.pdb
- S1File/Fig6-S4/x481-single2.pdb
- S1File/Fig6-S4/x482-double.pdb
- S1File/Fig10-S8/._.DS_Store
- S1File/Fig10-S8/.DS_Store
- S1File/Fig10-S8/x356reference.pdb
- S1File/Fig10-S8/x60-single1.pdb
- S1File/Fig10-S8/x61-single2.pdb
- S1File/Fig10-S8/x62-double.pdb
