# Supplementary material for: Long-Range Epistasis Mediated by Structural Change in a Model of Ligand Binding Proteins
Source: PLoS One. 2016 Nov 21;11(11):e0166739. doi: 10.1371/journal.pone.0166739 (PMC5117711; doi:10.1371/journal.pone.0166739)
Supplement: S1 File — Structural ensembles are provided in Protein Data Bank (PDB) format. In each ensemble file, structures (models) are aligned to the reference fold (first model in a given file), and are arranged in order of decreasing alignment quality. Structures are aligned through the closest 2N/3 monomers as described in the Text. (GZ) [file pone.0166739.s010.gz › S1File/Fig1.dat]

    0.081215    0.178403
   -0.225872   -0.317660
   -0.060517   -0.081440
   -0.280990   -0.341282
   -0.627447   -0.467267
   -0.910911   -0.624747
   -0.588076   -0.546007
   -0.155006   -0.136558
   -0.147132   -0.191676
   -0.714061   -0.703487
   -0.115636   -0.112936
   -0.446344   -0.427897
   -0.328234   -0.341282
   -1.280990   -0.703487
   -0.454218   -0.175928
   -0.989651   -0.687739
   -0.013273   -0.120810
   -0.288864   -0.427897
   -0.257368   -0.294038
   -0.462092   -0.404274
   -0.005399   -0.207424
   -0.950281   -0.648369
   -0.036895   -0.002700
   -0.021147   -0.231046
   -0.485714   -0.443645
   -0.202250   -0.341282
   -0.517210   -0.420022
   -0.084139   -0.034196
   -0.162880   -0.168054
   -0.359730   -0.207424
   -1.115636   -0.679865
   -0.588076   -0.333408
   -0.052643   -0.026322
   -0.336108   -0.380652
   -1.044769   -0.569629
   -0.840045   -0.703487
   -0.611699   -0.506637
   -0.493588   -0.435771
   -0.595951   -0.459393
   -0.666817   -0.577503
   -0.273116   -0.364904
    0.096963    0.060292
   -0.477840   -0.506637
   -0.044769   -0.097188
   -0.651069   -0.443645
   -0.257368   -0.136558
   -0.540832   -0.506637
   -0.981777   -0.616873
   -0.635321   -0.679865
   -1.225872   -0.616873
   -0.706187   -0.703487
   -0.296738   -0.357030
   -0.887289   -0.703487
   -0.469966   -0.404274
   -1.123510   -0.664117
   -0.462092   -0.569629
   -0.706187   -0.703487
   -0.265242   -0.294038
   -0.769179   -0.624747
   -1.092013   -0.553881
   -0.501462   -0.530259
   -0.414848   -0.506637
   -0.430596   -0.317660
   -0.288864   -0.254668
   -0.714061   -0.333408
   -0.186502   -0.199550
   -0.517210   -0.506637
   -0.469966   -0.608999
   -0.414848   -0.506637
   -0.147132   -0.294038
   -0.147132   -0.278290
   -0.399100   -0.522385
   -0.777053   -0.703487
   -1.084139   -0.695613
   -0.351856   -0.490889
   -0.792801   -0.695613
   -0.131384   -0.010574
   -0.611699   -0.624747
   -0.194376   -0.191676
   -0.375478   -0.357030
   -0.706187   -0.435771
   -0.966029   -0.703487
   -0.564454   -0.553881
   -1.068391   -0.664117
   -0.509336   -0.270416
   -0.792801   -0.695613
   -0.351856   -0.199550
   -0.832171   -0.695613
   -0.217998   -0.246794
   -1.084139   -0.687739
   -0.517210   -0.388526
   -0.548706   -0.427897
   -1.092013   -0.687739
   -0.280990   -0.427897
   -0.430596   -0.577503
   -0.359730   -0.120810
   -0.249494   -0.270416
   -0.147132   -0.128684
   -0.477840   -0.349156
   -0.107762   -0.168054
   -0.564454   -0.561755
   -0.564454   -0.514511
    0.010349    0.005174
   -0.556580   -0.624747
   -0.564454   -0.546007
   -0.115636   -0.081440
   -0.288864   -0.152306
   -0.674691   -0.514511
   -0.296738   -0.152306
   -0.564454   -0.420022
    0.026097   -0.034196
   -0.131384    0.036670
   -0.926659   -0.703487
   -0.958155   -0.687739
   -0.729809   -0.530259
   -0.501462   -0.420022
   -0.217998   -0.183802
   -0.399100   -0.380652
   -0.674691   -0.695613
   -1.131384   -0.687739
   -0.280990   -0.380652
   -0.052643   -0.049944
   -0.918785   -0.506637
   -0.273116   -0.404274
   -0.847919   -0.664117
   -0.690439   -0.514511
   -0.635321   -0.506637
   -0.399100   -0.325534
   -0.225872   -0.120810
   -0.816423   -0.553881
   -0.280990   -0.420022
   -1.123510   -0.687739
   -0.351856   -0.451519
   -0.343982   -0.270416
   -0.666817   -0.553881
    0.112711   -0.065692
   -1.068391   -0.687739
    0.010349    0.028796
   -0.076265   -0.183802
   -0.682565   -0.585377
   -0.170754   -0.112936
   -0.477840   -0.451519
    0.041845   -0.010574
   -0.383352   -0.435771
   -0.328234   -0.404274
   -0.328234   -0.246794
   -0.674691   -0.585377
   -0.674691   -0.585377
   -0.225872   -0.262542
   -0.060517   -0.097188
   -1.029021   -0.238920
   -0.107762   -0.065692
   -0.690439   -0.546007
   -0.217998   -0.105062
   -0.532958   -0.616873
   -0.808549   -0.585377
   -0.099888   -0.207424
    0.010349   -0.026322
   -0.706187   -0.695613
   -0.351856   -0.262542
   -0.918785   -0.112936
   -0.973903   -0.703487
    0.010349   -0.010574
   -0.871541   -0.703487
   -0.595951   -0.183802
   -0.005399   -0.042070
   -1.170754   -0.648369
   -0.493588   -0.380652
   -0.186502   -0.294038
   -0.682565   -0.498763
   -0.147132   -0.199550
   -0.493588   -0.333408
   -0.225872   -0.128684
   -0.005399    0.013048
   -0.564454   -0.506637
   -0.336108   -0.231046
   -0.855793   -0.349156
   -0.233746   -0.404274
   -0.729809   -0.616873
   -0.658943   -0.451519
   -0.099888   -0.215298
   -0.887289   -0.632621
   -0.155006   -0.223172
   -0.123510   -0.199550
   -0.548706   -0.577503
   -0.910911   -0.522385
   -0.792801   -0.624747
   -1.052643   -0.703487
   -0.525084   -0.404274
   -0.485714   -0.420022
   -0.627447   -0.671991
   -0.981777   -0.286164
   -0.540832   -0.498763
   -0.517210   -0.404274
   -1.155006   -0.679865
   -0.595951   -0.325534
   -0.462092   -0.459393
   -0.391226   -0.412148
   -0.060517   -0.034196
   -0.572328   -0.585377
   -0.824297   -0.569629
   -0.328234   -0.294038
   -0.619573   -0.601125
   -0.304612   -0.380652
   -0.784927   -0.585377
   -0.257368   -0.128684
   -0.509336   -0.490889
   -1.155006   -0.703487
   -0.454218   -0.357030
   -0.225872   -0.018448
   -0.060517   -0.073566
   -0.202250   -0.238920
   -0.469966   -0.120810
   -1.084139   -0.687739
   -0.454218   -0.317660
   -0.840045   -0.624747
   -0.737683   -0.601125
   -0.674691   -0.616873
   -0.525084   -0.451519
   -0.060517   -0.010574
   -0.406974   -0.459393
   -0.761305   -0.593251
   -0.926659   -0.671991
   -0.233746   -0.309786
   -1.249494   -0.703487
   -1.273116   -0.703487
   -0.430596   -0.538133
   -0.855793   -0.585377
   -0.351856   -0.404274
   -0.532958   -0.593251
    0.081215   -0.018448
   -0.241620   -0.412148
    0.089089   -0.018448
   -1.304612   -0.695613
   -0.997525   -0.561755
   -0.446344   -0.223172
   -0.721935   -0.703487
   -0.115636   -0.199550
   -0.312486   -0.317660
   -0.351856   -0.388526
   -0.186502   -0.128684
   -0.493588   -0.608999
   -0.013273   -0.034196
   -0.800675   -0.561755
   -0.682565   -0.703487
   -0.595951   -0.632621
   -0.635321   -0.443645
   -0.973903   -0.687739
   -0.343982   -0.349156
   -0.375478   -0.435771
   -0.989651   -0.695613
   -0.792801   -0.585377
   -0.643195   -0.569629
   -0.981777   -0.427897
   -0.343982   -0.309786
   -0.249494   -0.341282
   -0.005399   -0.010574
   -0.036895    0.076040
   -0.729809   -0.703487
   -0.564454   -0.553881
   -0.926659   -0.648369
   -0.178628   -0.183802
   -0.399100   -0.459393
   -0.162880   -0.152306
   -0.021147   -0.049944
   -0.462092   -0.451519
   -0.564454   -0.490889
   -0.509336   -0.561755
   -0.194376   -0.215298
   -1.013273   -0.671991
   -0.391226   -0.278290
   -1.044769   -0.561755
   -0.383352   -0.427897
   -0.682565   -0.498763
   -0.170754   -0.199550
   -0.312486   -0.183802
   -0.635321   -0.451519
   -0.926659   -0.679865
   -0.934533   -0.671991
   -0.170754   -0.294038
   -0.816423   -0.671991
   -0.265242   -0.317660
   -0.800675   -0.459393
   -0.690439   -0.671991
   -0.603825   -0.687739
   -0.792801   -0.616873
   -0.107762   -0.105062
   -0.383352   -0.427897
   -0.517210   -0.412148
    0.057593    0.020922
   -0.525084   -0.601125
   -0.092013   -0.183802
   -0.406974   -0.380652
   -0.131384   -0.105062
   -0.540832   -0.483015
   -0.682565   -0.608999
   -1.147132   -0.703487
   -0.280990   -0.254668
   -0.076265   -0.112936
   -0.005399   -0.089314
   -1.084139   -0.640495
   -0.690439   -0.632621
   -0.036895   -0.105062
   -0.139258   -0.128684
   -0.147132   -0.049944
   -0.666817   -0.585377
   -0.532958   -0.317660
   -0.706187   -0.687739
   -0.036895    0.052418
   -0.469966   -0.364904
   -1.107762   -0.703487
   -1.036895   -0.569629
   -0.729809   -0.703487
   -0.611699   -0.561755
   -0.847919   -0.530259
   -0.761305   -0.624747
   -0.406974   -0.325534
   -0.792801   -0.561755
   -0.729809   -0.624747
   -0.170754   -0.144432
   -1.029021   -0.703487
   -0.462092   -0.483015
   -0.320360   -0.372778
   -0.170754   -0.144432
   -0.438470   -0.498763
   -1.123510   -0.695613
   -0.942407   -0.703487
   -0.745557   -0.506637
   -0.304612   -0.412148
   -1.217998   -0.656243
   -0.690439   -0.703487
   -0.225872   -0.175928
    0.041845   -0.215298
   -0.194376   -0.152306
   -0.217998   -0.183802
   -0.690439   -0.671991
   -1.036895   -0.703487
   -0.997525   -0.490889
   -0.469966   -0.483015
   -0.383352   -0.498763
   -0.155006   -0.246794
   -0.800675   -0.608999
   -1.288864   -0.703487
   -0.446344   -0.451519
   -0.958155   -0.593251
   -0.233746   -0.144432
   -0.532958   -0.546007
   -0.509336   -0.569629
   -0.399100   -0.443645
   -0.611699   -0.616873
   -0.076265   -0.065692
   -0.257368   -0.026322
   -0.792801   -0.703487
   -0.627447   -0.451519
   -0.343982   -0.420022
   -0.477840   -0.333408
   -0.532958   -0.498763
   -0.942407   -0.632621
   -0.564454   -0.616873
   -0.651069   -0.585377
   -0.312486   -0.443645
   -0.840045   -0.616873
   -0.021147    0.005174
   -0.312486   -0.380652
   -0.225872   -0.215298
   -0.469966   -0.435771
   -0.903037   -0.577503
   -1.265242   -0.703487
   -0.076265    0.020922
    0.096963   -0.010574
   -0.060517   -0.097188
   -0.832171   -0.404274
   -0.761305   -0.703487
   -0.808549   -0.506637
   -0.131384   -0.049944
   -0.399100   -0.514511
   -0.422722   -0.404274
   -0.273116   -0.231046
   -1.162880   -0.703487
   -0.824297   -0.616873
   -0.840045   -0.695613
   -1.359730   -0.703487
   -0.099888   -0.183802
   -0.769179   -0.703487
   -0.643195   -0.624747
   -0.753431   -0.443645
   -0.572328   -0.601125
   -0.060517    0.044544
   -0.485714   -0.380652
   -0.462092   -0.427897
   -0.721935   -0.624747
   -1.162880   -0.679865
   -0.887289   -0.593251
    0.049719   -0.065692
   -0.399100   -0.238920
   -0.619573   -0.585377
   -0.265242   -0.207424
   -0.249494   -0.034196
   -0.241620   -0.294038
   -0.698313   -0.703487
   -0.060517   -0.065692
   -0.414848   -0.443645
   -0.265242   -0.380652
   -0.107762   -0.089314
   -0.383352   -0.443645
   -0.068391   -0.294038
   -0.847919   -0.671991
   -0.013273   -0.002700
   -0.414848   -0.270416
   -0.603825   -0.648369
   -1.359730   -0.695613
   -0.115636   -0.183802
   -0.336108   -0.538133
   -0.493588   -0.451519
   -0.556580   -0.451519
   -0.296738   -0.215298
   -1.131384   -0.687739
   -0.887289   -0.687739
   -0.036895   -0.317660
   -0.832171   -0.703487
   -0.714061   -0.640495
   -0.682565   -0.553881
   -0.643195   -0.648369
   -0.454218   -0.498763
   -1.233746   -0.656243
    0.010349   -0.057818
   -0.225872   -0.120810
   -0.580202   -0.427897
   -0.729809   -0.608999
   -0.155006   -0.246794
   -0.273116   -0.231046
   -0.399100   -0.396400
   -0.595951   -0.514511
   -0.375478   -0.435771
   -0.745557   -0.679865
   -0.808549   -0.443645
   -0.375478   -0.443645
   -0.737683   -0.577503
   -0.840045   -0.160180
    0.010349   -0.026322
   -0.651069   -0.695613
    0.057593   -0.018448
   -0.745557   -0.538133
   -0.910911   -0.695613
   -0.706187   -0.703487
   -0.769179   -0.553881
   -0.887289   -0.278290
   -0.406974   -0.120810
   -1.021147   -0.664117
   -0.076265   -0.057818
   -0.643195   -0.569629
    0.018223   -0.049944
   -0.966029   -0.703487
   -0.296738   -0.372778
   -0.910911   -0.703487
   -0.595951   -0.593251
   -0.690439   -0.687739
   -0.036895   -0.010574
   -1.288864   -0.703487
   -0.627447   -0.498763
   -0.359730   -0.420022
   -0.328234   -0.372778
   -0.005399   -0.160180
   -0.658943   -0.687739
   -0.745557   -0.624747
   -0.170754   -0.490889
   -0.777053   -0.703487
   -0.800675   -0.498763
   -0.580202   -0.443645
   -0.627447   -0.608999
   -0.430596   -0.459393
   -0.399100   -0.435771
   -0.981777   -0.687739
   -0.265242   -0.183802
   -0.627447   -0.577503
   -0.469966   -0.380652
   -0.029021    0.020922
   -0.611699   -0.585377
   -0.729809   -0.703487
   -0.021147   -0.002700
   -0.328234   -0.270416
   -0.635321   -0.601125
   -0.288864   -0.238920
   -0.233746   -0.420022
   -0.194376   -0.183802
   -0.548706   -0.624747
   -0.651069   -0.616873
   -0.517210   -0.412148
    0.096963    0.115411
   -0.060517   -0.034196
   -0.942407   -0.687739
   -0.989651   -0.703487
   -0.139258   -0.034196
   -0.052643   -0.065692
   -0.312486   -0.372778
   -0.304612   -0.231046
   -0.887289   -0.656243
   -1.225872   -0.687739
   -0.351856   -0.404274
   -0.887289   -0.703487
   -0.651069   -0.593251
   -0.068391   -0.010574
   -0.241620   -0.168054
   -0.611699   -0.656243
   -0.399100   -0.467267
   -0.674691   -0.530259
   -0.060517   -0.002700
   -0.800675   -0.648369
   -0.745557   -0.388526
   -0.273116   -0.089314
   -0.517210   -0.475141
   -0.225872   -0.317660
   -0.186502   -0.309786
   -0.682565   -0.656243
   -0.383352   -0.372778
   -0.910911   -0.671991
    0.026097   -0.042070
   -0.383352   -0.309786
   -0.123510   -0.168054
   -0.249494   -0.246794
   -0.155006    0.028796
   -0.847919   -0.664117
   -0.761305   -0.105062
   -0.414848   -0.427897
   -0.273116   -0.191676
   -0.635321   -0.372778
    0.057593    0.068166
   -0.706187   -0.687739
   -0.556580   -0.577503
   -0.729809   -0.687739
   -0.887289   -0.459393
   -0.840045   -0.695613
   -0.060517   -0.081440
   -1.115636   -0.679865
   -0.280990   -0.278290
   -0.367604   -0.364904
   -1.155006   -0.703487
   -0.926659   -0.695613
   -0.336108   -0.049944
   -0.729809   -0.624747
   -0.312486   -0.301912
   -0.170754   -0.152306
   -0.674691   -0.404274
   -0.855793   -0.593251
   -0.792801   -0.703487
   -0.674691   -0.616873
   -1.139258   -0.695613
   -0.580202   -0.585377
   -0.375478   -0.420022
   -0.548706   -0.498763
   -0.926659   -0.695613
   -1.099888   -0.585377
   -0.603825   -0.608999
   -0.847919   -0.671991
   -0.249494   -0.215298
   -0.682565   -0.490889
   -0.950281   -0.703487
   -0.469966   -0.506637
   -0.548706   -0.506637
   -0.855793   -0.687739
   -0.619573   -0.435771
   -0.556580   -0.443645
   -0.816423   -0.451519
   -1.052643   -0.514511
   -0.611699   -0.593251
    0.065467   -0.026322
   -0.564454   -0.483015
   -0.170754   -0.207424
   -0.627447   -0.530259
   -0.249494   -0.223172
   -0.525084   -0.561755
   -0.288864   -0.278290
   -0.210124   -0.231046
   -0.186502   -0.254668
   -0.288864   -0.168054
   -0.422722   -0.372778
   -0.210124   -0.207424
   -0.446344   -0.467267
   -0.265242   -0.278290
   -0.052643   -0.089314
   -0.698313   -0.459393
   -1.312486   -0.703487
   -0.296738   -0.325534
   -0.910911   -0.687739
   -0.092013   -0.254668
   -1.021147   -0.648369
   -0.257368   -0.175928
   -0.162880   -0.081440
   -0.044769    0.044544
   -0.698313   -0.349156
   -1.099888   -0.703487
   -0.973903   -0.608999
   -0.123510   -0.081440
   -0.320360   -0.168054
   -0.430596   -0.514511
   -0.391226   -0.538133
   -0.131384   -0.097188
   -1.147132   -0.703487
   -0.336108   -0.404274
    0.049719    0.020922
   -0.485714   -0.396400
   -0.651069   -0.687739
   -0.690439   -0.577503
   -0.092013   -0.057818
   -1.107762   -0.703487
   -0.753431   -0.538133
   -0.249494   -0.191676
   -0.399100   -0.246794
   -0.029021   -0.049944
   -0.280990   -0.254668
   -0.060517   -0.175928
   -0.265242   -0.120810
   -0.525084   -0.333408
   -1.217998   -0.687739
   -0.840045   -0.593251
   -0.446344   -0.435771
   -0.013273    0.005174
   -0.588076   -0.396400
   -0.674691   -0.427897
   -1.155006   -0.671991
   -0.304612   -0.309786
   -0.336108   -0.246794
   -1.076265   -0.679865
    0.010349   -0.136558
   -0.351856   -0.317660
   -1.139258   -0.648369
   -0.249494   -0.238920
   -0.139258   -0.160180
   -0.784927   -0.703487
   -0.210124    0.013048
   -0.635321   -0.522385
   -0.619573   -0.616873
   -0.966029   -0.671991
    0.041845   -0.026322
   -0.572328   -0.420022
   -0.863667   -0.459393
   -1.052643   -0.648369
   -0.241620   -0.191676
   -0.879415   -0.498763
   -0.509336   -0.467267
   -0.202250   -0.231046
   -0.336108   -0.364904
   -0.099888   -0.057818
   -0.351856   -0.286164
   -0.824297   -0.648369
   -0.469966   -0.483015
   -0.792801   -0.703487
   -0.966029   -0.490889
   -0.682565   -0.703487
   -0.532958   -0.593251
   -0.462092   -0.483015
   -0.107762   -0.105062
   -0.107762   -0.089314
   -0.619573   -0.640495
   -0.493588   -0.420022
   -0.359730   -0.388526
   -0.359730   -0.341282
   -0.658943   -0.522385
   -0.729809   -0.577503
   -0.430596   -0.577503
   -0.674691   -0.687739
   -0.580202   -0.435771
   -0.879415   -0.648369
   -0.210124   -0.231046
   -0.107762   -0.215298
   -0.343982   -0.380652
   -0.454218   -0.420022
   -0.532958   -0.427897
   -0.391226   -0.483015
   -0.580202   -0.561755
   -0.532958   -0.420022
   -0.406974   -0.388526
   -0.871541   -0.679865
   -0.603825   -0.648369
   -0.501462   -0.577503
   -0.036895   -0.089314
   -0.296738   -0.215298
   -0.210124   -0.317660
   -0.288864   -0.175928
   -0.383352   -0.420022
   -0.501462   -0.404274
   -0.438470   -0.404274
   -0.556580   -0.538133
   -0.729809   -0.687739
   -0.123510   -0.270416
   -0.273116   -0.262542
   -0.658943   -0.349156
   -0.462092   -0.435771
   -0.210124   -0.065692
   -0.721935   -0.648369
   -0.092013   -0.105062
   -0.044769   -0.049944
   -0.406974   -0.333408
    0.041845    0.060292
   -0.044769   -0.034196
   -0.052643    0.005174
   -0.643195   -0.475141
   -0.021147    0.036670
   -1.021147   -0.608999
   -0.895163   -0.538133
   -0.257368   -0.388526
   -0.036895   -0.042070
   -0.777053   -0.404274
   -0.910911   -0.703487
   -0.997525   -0.546007
   -0.635321   -0.640495
   -0.123510   -0.042070
   -0.540832   -0.585377
   -0.658943   -0.640495
   -0.312486   -0.223172
   -0.501462   -0.656243
   -0.099888   -0.112936
   -0.926659   -0.648369
   -1.304612   -0.679865
   -0.816423   -0.616873
   -0.052643    0.020922
   -0.635321   -0.498763
   -0.540832   -0.451519
   -0.375478   -0.514511
   -0.422722   -0.301912
   -0.328234   -0.561755
   -0.147132   -0.168054
   -0.485714   -0.246794
   -0.462092   -0.443645
    0.081215   -0.010574
   -0.753431   -0.608999
   -0.745557   -0.703487
   -1.131384   -0.585377
    0.041845   -0.065692
   -0.698313   -0.443645
   -0.658943   -0.593251
   -0.493588   -0.546007
   -0.304612   -0.286164
   -0.076265   -0.128684
   -0.509336   -0.246794
   -0.430596   -0.231046
   -0.092013   -0.097188
   -0.721935   -0.553881
   -0.336108   -0.412148
   -0.186502   -0.112936
    0.049719    0.028796
   -0.824297   -0.514511
   -0.753431   -0.664117
   -0.178628   -0.349156
   -0.084139   -0.136558
   -0.879415   -0.695613
   -0.493588   -0.561755
   -0.115636   -0.049944
   -0.092013   -0.357030
   -0.706187   -0.577503
   -0.225872   -0.199550
   -0.627447   -0.475141
   -0.619573   -0.561755
   -0.761305   -0.687739
    0.018223   -0.081440
   -1.005399   -0.546007
   -0.280990   -0.443645
   -0.564454   -0.506637
   -1.131384   -0.664117
    0.033971    0.036670
   -0.595951   -0.364904
   -0.115636   -0.231046
   -0.162880   -0.270416
   -0.580202   -0.585377
   -0.903037   -0.490889
   -0.225872   -0.175928
   -0.477840   -0.506637
   -0.548706   -0.412148
   -0.903037   -0.703487
   -0.808549   -0.412148
   -0.076265   -0.010574
   -0.517210   -0.097188
   -0.241620   -0.168054
   -0.021147   -0.018448
   -0.682565   -0.632621
   -1.328234   -0.679865
   -0.375478   -0.270416
   -0.619573   -0.317660
   -0.406974   -0.483015
   -0.721935   -0.475141
   -0.469966   -0.483015
   -0.414848   -0.191676
   -0.509336   -0.341282
   -0.186502   -0.262542
   -0.753431   -0.569629
   -0.013273    0.052418
   -0.800675   -0.522385
   -0.186502   -0.128684
   -0.855793   -0.577503
   -0.753431   -0.695613
   -0.343982   -0.246794
   -0.170754   -0.105062
   -0.548706   -0.601125
   -0.414848   -0.459393
   -0.863667   -0.687739
    0.033971    0.013048
   -0.808549   -0.585377
   -0.060517   -0.120810
   -0.304612   -0.333408
   -1.005399   -0.648369
   -0.572328   -0.490889
   -0.603825   -0.349156
   -0.249494   -0.294038
   -0.013273   -0.152306
    0.018223    0.091789
   -1.273116   -0.703487
   -0.666817   -0.294038
   -0.595951   -0.262542
   -0.162880   -0.372778
   -0.619573   -0.553881
   -0.351856   -0.238920
   -0.777053   -0.703487
    0.002475   -0.089314
   -0.627447   -0.687739
   -0.438470   -0.317660
   -0.989651   -0.608999
   -0.280990   -0.238920
    0.010349   -0.010574
   -0.784927   -0.703487
    0.081215    0.068166
   -0.162880   -0.191676
   -1.257368   -0.695613
   -0.462092   -0.175928
   -0.698313   -0.616873
   -0.603825   -0.632621
   -0.406974   -0.538133
   -0.249494   -0.372778
   -0.643195   -0.664117
   -0.273116   -0.112936
   -0.013273   -0.002700
   -0.769179   -0.664117
   -0.532958   -0.483015
   -0.462092   -0.490889
   -1.099888   -0.656243
   -0.155006   -0.238920
   -0.257368   -0.254668
   -0.383352   -0.317660
   -0.446344   -0.427897
   -0.635321   -0.632621
   -0.603825   -0.608999
   -0.296738   -0.317660
   -0.580202   -0.616873
   -0.060517    0.005174
   -0.036895    0.044544
   -0.588076   -0.443645
   -0.635321   -0.640495
   -0.737683   -0.585377
   -0.249494   -0.301912
   -0.005399   -0.105062
   -1.139258   -0.703487
   -0.556580   -0.640495
   -0.241620   -0.215298
   -0.092013   -0.026322
   -0.359730   -0.341282
   -0.446344   -0.467267
   -0.540832   -0.538133
   -0.643195   -0.451519
   -0.469966   -0.404274
   -0.438470   -0.412148
   -1.092013   -0.703487
   -0.627447   -0.616873
   -0.761305   -0.144432
   -0.981777   -0.601125
   -1.036895   -0.616873
   -0.501462   -0.498763
   -0.572328   -0.435771
   -0.438470   -0.656243
   -1.029021   -0.648369
   -0.273116   -0.215298
   -1.107762   -0.703487
   -1.249494   -0.679865
   -0.060517   -0.042070
   -0.580202   -0.451519
   -0.155006   -0.112936
   -0.186502   -0.168054
   -0.296738   -0.388526
   -0.021147   -0.026322
   -0.068391   -0.160180
   -1.233746   -0.703487
   -1.076265   -0.593251
   -0.698313   -0.569629
   -0.052643   -0.010574
   -0.690439   -0.624747
   -0.312486   -0.372778
   -0.005399   -0.018448
   -0.918785   -0.695613
   -0.706187   -0.522385
   -0.233746   -0.309786
   -0.745557   -0.695613
   -0.564454   -0.396400
   -0.469966   -0.506637
   -0.572328   -0.451519
   -0.934533   -0.616873
   -1.328234   -0.703487
   -0.367604   -0.294038
   -0.202250   -0.183802
   -0.107762    0.013048
   -0.265242   -0.207424
   -0.658943   -0.553881
   -0.438470   -0.514511
   -1.021147   -0.530259
   -0.698313   -0.490889
   -0.107762   -0.152306
   -1.288864   -0.703487
   -0.414848   -0.341282
   -0.044769   -0.073566
   -0.666817   -0.514511
   -0.155006   -0.152306
   -0.257368   -0.183802
   -0.469966   -0.435771
   -0.643195   -0.514511
   -0.769179   -0.640495
   -0.532958   -0.569629
   -0.060517   -0.026322
   -0.556580   -0.546007
   -0.391226   -0.270416
   -0.304612   -0.231046
   -0.029021   -0.049944
   -0.115636   -0.175928
   -1.225872   -0.664117
   -0.210124   -0.546007
   -0.784927   -0.695613
   -0.611699   -0.608999
   -0.367604   -0.420022
   -0.446344   -0.530259
   -0.737683   -0.561755
   -1.202250   -0.703487
   -0.005399   -0.081440
   -0.304612   -0.278290
   -0.367604   -0.514511
   -0.430596   -0.420022
   -0.186502   -0.191676
   -0.666817   -0.608999
   -0.532958   -0.483015
   -0.588076   -0.506637
    0.041845    0.028796
   -0.674691   -0.396400
   -0.619573   -0.514511
   -0.729809   -0.608999
   -0.792801   -0.601125
   -0.280990   -0.128684
   -0.296738   -0.301912
   -0.422722   -0.506637
   -0.060517   -0.026322
   -0.178628   -0.191676
   -0.399100   -0.490889
    0.018223   -0.034196
   -0.658943   -0.648369
   -0.895163   -0.671991
    0.049719    0.060292
   -0.241620   -0.160180
   -0.399100   -0.372778
   -0.422722   -0.546007
   -0.895163   -0.703487
   -0.044769   -0.183802
   -0.926659   -0.703487
   -0.477840   -0.506637
   -0.627447   -0.624747
   -0.706187   -0.695613
   -0.643195   -0.671991
   -0.942407   -0.687739
   -0.210124   -0.223172
   -1.249494   -0.703487
   -0.399100   -0.325534
   -0.194376   -0.191676
   -0.745557   -0.593251
   -1.359730   -0.703487
   -0.029021   -0.152306
   -0.147132   -0.010574
   -0.564454   -0.624747
   -0.477840   -0.396400
   -0.556580   -0.388526
   -0.792801   -0.632621
   -1.052643   -0.608999
   -0.769179   -0.538133
   -0.501462   -0.427897
   -0.745557   -0.679865
   -0.280990   -0.073566
   -0.603825   -0.396400
   -0.092013   -0.128684
   -0.312486   -0.372778
   -0.162880   -0.105062
    0.018223   -0.073566
   -0.139258   -0.105062
   -0.147132   -0.128684
   -0.832171   -0.695613
   -0.076265   -0.128684
   -0.099888   -0.002700
   -0.375478   -0.396400
   -0.895163   -0.490889
   -0.422722   -0.490889
    0.073341   -0.049944
   -0.233746   -0.301912
   -0.359730   -0.136558
   -0.816423   -0.601125
   -0.186502   -0.238920
   -0.666817   -0.624747
   -0.462092   -0.270416
   -0.973903   -0.703487
   -0.367604   -0.349156
   -0.296738   -0.341282
   -0.217998   -0.089314
   -0.903037   -0.687739
   -1.005399   -0.640495
   -0.084139    0.036670
   -0.588076   -0.506637
   -0.540832   -0.553881
   -0.092013   -0.120810
   -0.044769   -0.042070
    0.041845   -0.057818
   -0.627447   -0.215298
    0.049719   -0.073566
   -0.540832   -0.010574
   -0.887289   -0.569629
   -0.343982   -0.420022
   -0.021147   -0.105062
   -0.729809   -0.640495
   -0.910911   -0.703487
   -0.643195   -0.522385
   -1.296738   -0.703487
   -1.147132   -0.703487
   -0.099888   -0.018448
   -0.296738   -0.175928
   -0.792801   -0.616873
   -0.698313   -0.703487
   -0.414848   -0.404274
   -1.162880   -0.687739
   -0.249494   -0.309786
   -0.233746   -0.380652
   -0.036895    0.020922
   -0.635321   -0.656243
   -0.619573   -0.601125
   -0.942407   -0.656243
   -0.414848   -0.199550
   -1.186502   -0.687739
   -0.674691   -0.624747
   -0.950281   -0.664117
   -0.399100   -0.215298
   -0.895163   -0.648369
   -0.454218   -0.396400
   -0.343982   -0.231046
   -0.832171   -0.577503
   -0.658943   -0.679865
   -1.092013   -0.585377
   -0.855793   -0.585377
   -0.847919   -0.585377
   -0.706187   -0.703487
   -0.540832   -0.152306
   -0.966029   -0.616873
   -0.950281   -0.664117
   -0.422722   -0.522385
   -0.186502   -0.105062
   -0.580202   -0.498763
   -0.288864   -0.357030
   -0.454218   -0.380652
   -1.178628   -0.687739
   -0.792801   -0.412148
   -0.721935   -0.703487
   -0.328234   -0.223172
   -0.855793   -0.601125
   -0.737683   -0.632621
   -0.603825   -0.223172
   -0.800675   -0.483015
   -0.501462   -0.483015
   -0.666817   -0.404274
   -1.241620   -0.703487
   -0.241620   -0.246794
   -0.249494   -0.262542
   -0.847919   -0.640495
   -0.422722   -0.530259
   -0.257368   -0.112936
   -0.178628   -0.057818
   -0.603825   -0.656243
   -0.603825   -0.183802
   -0.399100   -0.569629
   -0.406974   -0.451519
   -0.800675   -0.703487
   -0.777053   -0.664117
   -0.981777   -0.656243
   -0.509336   -0.506637
   -0.824297   -0.561755
   -1.029021   -0.703487
   -0.611699   -0.475141
   -0.556580   -0.538133
   -0.903037   -0.577503
   -0.588076   -0.490889
   -0.714061   -0.703487
   -0.824297   -0.601125
   -0.525084   -0.522385
   -0.296738   -0.286164
   -0.548706   -0.301912
   -0.737683   -0.553881
   -1.099888   -0.616873
   -0.588076   -0.490889
   -0.556580   -0.443645
   -0.131384   -0.160180
   -0.595951   -0.459393
   -1.249494   -0.703487
   -0.233746   -0.317660
   -0.021147   -0.144432
   -0.147132   -0.301912
   -0.060517   -0.057818
   -0.706187   -0.246794
   -0.989651   -0.601125
   -0.658943   -0.569629
   -1.343982   -0.703487
   -0.469966   -0.553881
   -0.895163   -0.687739
   -0.336108   -0.301912
   -0.493588   -0.427897
   -0.186502   -0.144432
   -0.170754   -0.128684
   -0.643195   -0.514511
   -0.792801   -0.624747
   -0.422722   -0.483015
   -0.525084   -0.467267
   -0.099888   -0.136558
   -0.517210   -0.404274
   -0.210124   -0.309786
   -0.564454   -0.546007
   -0.320360   -0.412148
   -0.265242   -0.262542
   -0.580202   -0.624747
   -0.225872   -0.231046
   -1.092013   -0.679865
   -1.021147   -0.664117
   -0.517210   -0.514511
   -0.186502   -0.191676
   -1.288864   -0.703487
   -1.273116   -0.703487
   -0.635321   -0.553881
   -0.627447   -0.601125
   -0.714061   -0.608999
   -0.430596   -0.514511
   -0.753431   -0.664117
   -0.895163   -0.530259
   -0.714061   -0.388526
   -0.123510   -0.112936
   -0.863667   -0.483015
   -0.414848   -0.325534
   -0.588076   -0.577503
   -0.698313   -0.522385
   -0.469966   -0.490889
   -0.879415   -0.522385
   -0.556580   -0.593251
   -1.312486   -0.703487
    0.041845   -0.049944
   -0.714061   -0.467267
   -1.084139   -0.703487
   -0.477840   -0.538133
   -0.446344   -0.561755
   -1.147132   -0.687739
   -0.383352   -0.388526
   -1.084139   -0.608999
   -0.092013   -0.002700
   -0.651069   -0.561755
   -0.162880   -0.175928
    0.073341   -0.144432
   -0.611699   -0.514511
   -0.249494   -0.207424
   -0.139258   -0.262542
   -0.619573   -0.640495
   -0.635321   -0.687739
   -0.501462   -0.498763
   -0.265242   -0.120810
   -0.847919   -0.593251
   -0.147132   -0.065692
   -0.178628   -0.065692
   -1.123510   -0.671991
   -0.698313   -0.522385
   -0.367604   -0.341282
   -0.769179   -0.585377
   -0.391226   -0.325534
   -1.044769   -0.703487
   -0.525084   -0.608999
   -0.816423   -0.703487
   -0.036895   -0.002700
   -0.375478   -0.246794
   -0.343982   -0.380652
   -1.280990   -0.703487
   -0.871541   -0.695613
   -0.682565   -0.703487
   -0.454218   -0.286164
   -0.769179   -0.671991
   -0.123510   -0.152306
   -0.643195   -0.553881
   -0.761305   -0.538133
   -0.635321   -0.443645
   -0.635321   -0.703487
   -0.658943   -0.608999
   -0.044769   -0.223172
   -0.493588   -0.404274
   -0.745557   -0.640495
   -0.139258   -0.128684
   -0.777053   -0.687739
   -1.162880   -0.640495
   -0.769179   -0.695613
   -0.501462   -0.301912
   -0.588076   -0.404274
   -0.280990   -0.238920
   -0.217998   -0.223172
   -0.029021   -0.081440
   -1.139258   -0.703487
   -0.092013   -0.049944
   -0.729809   -0.648369
   -0.958155   -0.695613
   -0.336108   -0.309786
   -0.753431   -0.703487
   -1.304612   -0.703487
   -0.627447   -0.624747
    0.073341   -0.026322
   -0.532958   -0.498763
   -0.792801   -0.671991
   -0.320360   -0.262542
   -1.155006   -0.687739
   -0.107762   -0.191676
   -0.690439   -0.687739
   -0.446344   -0.498763
   -0.603825   -0.593251
   -0.588076   -0.506637
   -0.099888   -0.057818
   -0.942407   -0.671991
   -1.060517   -0.687739
   -1.036895   -0.703487
   -0.674691   -0.616873
   -0.044769   -0.081440
   -0.832171   -0.553881
   -0.588076   -0.530259
   -0.926659   -0.443645
   -0.107762   -0.073566
   -0.635321   -0.640495
    0.033971    0.068166
   -0.792801   -0.640495
   -0.761305   -0.687739
   -0.714061   -0.396400
    0.049719    0.091789
   -0.375478   -0.364904
   -0.643195   -0.601125
   -0.548706   -0.459393
   -0.879415   -0.679865
   -0.792801   -0.703487
   -1.383352   -0.703487
   -0.973903   -0.703487
   -0.769179   -0.695613
   -0.690439   -0.624747
   -0.296738   -0.215298
   -0.336108   -0.333408
   -0.446344   -0.530259
   -0.336108   -0.270416
   -0.548706   -0.530259
   -0.273116   -0.475141
   -0.777053   -0.608999
   -0.903037   -0.703487
   -0.147132   -0.144432
   -0.556580   -0.577503
   -0.131384   -0.175928
   -0.643195   -0.561755
   -0.186502   -0.175928
   -0.934533   -0.648369
   -0.477840   -0.514511
   -0.863667   -0.593251
   -0.099888   -0.034196
   -0.194376   -0.262542
   -0.910911   -0.585377
   -0.217998   -0.404274
   -0.887289   -0.640495
   -0.525084   -0.490889
   -0.139258   -0.105062
   -0.698313   -0.703487
   -0.217998   -0.105062
   -0.580202   -0.459393
   -0.895163   -0.640495
   -1.036895   -0.664117
   -0.989651   -0.703487
   -0.580202   -0.585377
   -0.485714   -0.522385
   -0.690439   -0.687739
   -1.217998   -0.703487
   -0.343982   -0.443645
   -1.202250   -0.664117
   -0.084139   -0.018448
    0.026097   -0.467267
   -1.076265   -0.632621
   -1.359730   -0.703487
   -0.194376   -0.191676
   -0.296738   -0.144432
   -0.060517   -0.042070
   -0.312486   -0.364904
   -0.532958   -0.553881
   -0.477840   -0.467267
   -0.343982   -0.412148
   -0.871541   -0.687739
   -0.895163   -0.703487
   -0.840045   -0.695613
   -0.391226   -0.120810
   -1.013273   -0.671991
   -0.060517   -0.112936
    0.002475   -0.089314
   -1.123510   -0.695613
   -0.517210   -0.506637
   -0.493588   -0.341282
    0.120585   -0.057818
   -0.336108   -0.270416
   -0.131384   -0.136558
   -0.816423   -0.593251
   -0.249494   -0.223172
   -1.273116   -0.703487
   -0.855793   -0.671991
    0.002475    0.013048
   -0.162880   -0.254668
   -0.777053   -0.475141
   -0.013273   -0.144432
   -1.123510   -0.632621
   -0.462092   -0.467267
   -0.769179   -0.687739
   -1.099888   -0.695613
   -0.359730   -0.309786
   -1.084139   -0.569629
   -0.320360   -0.262542
   -0.682565   -0.435771
   -0.265242   -0.238920
   -0.249494   -0.254668
   -0.068391   -0.081440
   -0.564454   -0.538133
    0.002475    0.044544
   -0.092013   -0.105062
   -0.729809   -0.632621
   -1.084139   -0.703487
   -0.107762   -0.097188
   -1.044769   -0.703487
   -0.729809   -0.671991
   -0.265242   -0.160180
   -1.013273   -0.703487
   -0.013273    0.044544
   -0.139258   -0.057818
   -0.485714   -0.656243
   -0.863667   -0.601125
   -0.777053   -0.467267
   -0.595951   -0.490889
   -0.147132   -0.057818
   -0.871541   -0.490889
   -0.446344   -0.380652
   -0.249494   -0.254668
   -0.367604   -0.364904
   -0.375478   -0.357030
   -0.714061   -0.412148
   -0.698313   -0.593251
   -0.729809   -0.569629
   -0.013273   -0.026322
   -0.603825   -0.656243
   -0.942407   -0.656243
   -0.564454   -0.538133
   -0.005399   -0.002700
   -1.005399   -0.585377
   -0.879415   -0.703487
   -1.178628   -0.695613
   -0.643195   -0.593251
   -1.029021   -0.640495
   -0.052643    0.052418
   -0.399100   -0.522385
   -0.753431   -0.522385
   -0.603825   -0.632621
   -0.296738   -0.112936
   -0.036895   -0.112936
    0.065467   -0.002700
   -0.698313   -0.585377
   -0.351856   -0.435771
   -0.721935   -0.601125
   -0.493588   -0.498763
   -0.493588   -0.522385
   -0.092013   -0.002700
   -0.643195   -0.624747
   -0.651069   -0.553881
   -0.257368   -0.380652
   -0.745557   -0.703487
   -0.997525   -0.656243
   -0.084139   -0.018448
   -0.651069   -0.648369
   -0.265242   -0.246794
   -0.029021   -0.168054
   -0.304612   -0.325534
   -0.556580   -0.601125
   -0.698313   -0.679865
   -0.336108   -0.325534
   -0.588076   -0.585377
   -0.761305   -0.703487
   -0.903037   -0.364904
   -0.162880   -0.199550
   -0.107762   -0.309786
    0.065467   -0.010574
   -0.414848   -0.372778
   -0.595951   -0.514511
   -0.123510   -0.057818
   -0.155006   -0.136558
    0.065467   -0.042070
   -1.170754   -0.703487
   -0.288864   -0.223172
   -0.690439   -0.648369
   -0.084139   -0.018448
   -0.493588   -0.522385
   -0.225872   -0.317660
   -0.351856   -0.404274
   -0.895163   -0.640495
   -0.391226   -0.246794
   -0.658943   -0.577503
   -0.611699   -0.522385
   -0.186502   -0.168054
   -1.178628   -0.632621
   -0.564454   -0.506637
   -0.871541   -0.435771
   -1.280990   -0.703487
   -0.021147   -0.002700
   -0.666817   -0.490889
   -0.013273   -0.073566
   -0.273116   -0.325534
   -0.351856   -0.317660
   -0.375478   -0.357030
   -0.005399   -0.010574
   -0.792801   -0.396400
   -0.690439   -0.506637
   -0.430596   -0.506637
   -0.832171   -0.695613
   -0.454218   -0.546007
   -0.572328   -0.333408
   -0.627447   -0.569629
   -0.611699   -0.506637
   -0.241620   -0.372778
    0.041845    0.044544
    0.026097   -0.002700
   -0.052643   -0.128684
   -1.052643   -0.616873
   -0.808549   -0.585377
   -0.627447   -0.459393
   -0.769179   -0.679865
   -0.155006   -0.120810
   -0.343982    0.036670
   -0.265242   -0.112936
   -0.257368   -0.357030
   -0.548706   -0.553881
   -0.060517   -0.120810
   -0.123510   -0.301912
   -0.430596   -0.207424
   -0.769179   -0.640495
   -0.005399    0.020922
   -0.611699   -0.309786
   -0.036895    0.028796
   -0.627447   -0.443645
   -0.052643    0.013048
   -0.202250   -0.215298
   -0.745557   -0.372778
   -0.540832   -0.372778
   -0.580202   -0.577503
   -0.666817   -0.695613
   -0.627447   -0.608999
   -0.493588   -0.593251
   -0.942407   -0.601125
   -0.635321   -0.546007
   -0.422722   -0.467267
   -0.241620   -0.427897
   -1.131384   -0.679865
   -0.509336   -0.538133
   -0.525084   -0.467267
   -0.603825   -0.498763
   -1.186502   -0.608999
   -0.643195   -0.593251
   -0.635321   -0.553881
   -0.107762   -0.136558
   -1.123510   -0.656243
   -0.666817   -0.703487
   -0.643195    0.052418
   -0.422722   -0.325534
   -0.769179   -0.703487
   -0.217998   -0.238920
   -0.194376   -0.317660
   -1.084139   -0.695613
   -0.131384   -0.223172
   -0.572328   -0.459393
   -0.288864   -0.317660
   -0.966029   -0.648369
   -0.532958   -0.490889
   -0.178628   -0.262542
   -0.674691   -0.498763
   -0.532958   -0.483015
   -0.312486   -0.301912
   -0.280990   -0.357030
   -0.052643   -0.333408
   -0.517210   -0.262542
