# Supplementary material for: Long-Range Epistasis Mediated by Structural Change in a Model of Ligand Binding Proteins
Source: PLoS One. 2016 Nov 21;11(11):e0166739. doi: 10.1371/journal.pone.0166739 (PMC5117711; doi:10.1371/journal.pone.0166739)
Supplement: S1 File — Structural ensembles are provided in Protein Data Bank (PDB) format. In each ensemble file, structures (models) are aligned to the reference fold (first model in a given file), and are arranged in order of decreasing alignment quality. Structures are aligned through the closest 2N/3 monomers as described in the Text. (GZ) [file pone.0166739.s010.gz › S1File/Fig2.dat]

   -0.007874    0.000000
    0.000000    0.000000
    0.007874    0.000000
    0.015748    0.000000
    0.023622    0.000000
    0.031496    0.000000
    0.039370    0.000000
    0.047244    0.000000
    0.055118    0.000000
    0.062992    0.000000
    0.070866    0.000000
    0.078740    0.000000
    0.086614    0.000000
    0.094488    0.000000
    0.102362    0.000000
    0.110236    0.000000
    0.118110    0.000000
    0.125984    0.000000
    0.133858    0.000000
    0.141732    0.000000
    0.149606    0.000000
    0.157480    0.000000
    0.165354    0.000000
    0.173228    0.000000
    0.181102    0.000000
    0.188976    0.000000
    0.196850    0.000000
    0.204724    0.000000
    0.212598    0.000000
    0.220472    0.000000
    0.228346    0.000000
    0.236220    0.000000
    0.244094    0.000000
    0.251969    0.000000
    0.259843    0.000000
    0.267717    0.000000
    0.275591    0.000000
    0.283465    0.000000
    0.291339    0.000000
    0.299213    0.000000
    0.307087    0.000000
    0.314961    0.000000
    0.322835    0.000000
    0.330709    0.000000
    0.338583    0.000000
    0.346457    0.000000
    0.354331    0.000000
    0.362205    0.000000
    0.370079    0.000000
    0.377953    0.000000
    0.385827    0.000000
    0.393701    0.000000
    0.401575    0.000000
    0.409449    0.000000
    0.417323    0.000000
    0.425197    0.000000
    0.433071    0.000000
    0.440945    0.000000
    0.448819    0.000000
    0.456693    0.000000
    0.464567    0.000000
    0.472441    0.000000
    0.480315    0.000000
    0.488189    0.000000
    0.496063    0.000000
    0.503937    0.000000
    0.511811    0.000000
    0.519685    0.000000
    0.527559    0.000000
    0.535433    0.000000
    0.543307    0.000000
    0.551181    0.000000
    0.559055    0.000000
    0.566929    0.000000
    0.574803    0.000000
    0.582677    0.000000
    0.590551    0.000000
    0.598425    0.000000
    0.606299    0.000000
    0.614173    0.000000
    0.622047    0.000000
    0.629921    0.000000
    0.637795    0.000000
    0.645669    0.000743
    0.653543    0.000743
    0.661417    0.001486
    0.669291    0.000743
    0.677165    0.002972
    0.685039    0.004458
    0.692913    0.005201
    0.700787    0.012630
    0.708661    0.021545
    0.716535    0.020802
    0.724409    0.037147
    0.732283    0.037147
    0.740157    0.067608
    0.748031    0.072808
    0.755906    0.054978
    0.763780    0.080238
    0.771654    0.075780
    0.779528    0.079495
    0.787402    0.092125
    0.795276    0.072808
    0.803150    0.070579
    0.811024    0.052006
    0.818898    0.032689
    0.826772    0.039376
    0.834646    0.021545
    0.842520    0.015602
    0.850394    0.011144
    0.858268    0.008172
    0.866142    0.002972
    0.874016    0.001486
    0.881890    0.000743
    0.889764    0.000743
    0.897638    0.000743
    0.905512    0.000743
    0.913386    0.000000
    0.921260    0.000000
    0.929134    0.000000
    0.937008    0.000000
    0.944882    0.000000
    0.952756    0.000000
    0.960630    0.000000
    0.968504    0.000000
    0.976378    0.000000
    0.984252    0.000000
    0.992126    0.000000
