# Supplementary material for: Long-Range Epistasis Mediated by Structural Change in a Model of Ligand Binding Proteins
Source: PLoS One. 2016 Nov 21;11(11):e0166739. doi: 10.1371/journal.pone.0166739 (PMC5117711; doi:10.1371/journal.pone.0166739)
Supplement: S1 File — Structural ensembles are provided in Protein Data Bank (PDB) format. In each ensemble file, structures (models) are aligned to the reference fold (first model in a given file), and are arranged in order of decreasing alignment quality. Structures are aligned through the closest 2N/3 monomers as described in the Text. (GZ) [file pone.0166739.s010.gz › S1File/Fig3.dat]

   -0.500000    0.002364
   -0.300000    0.007092
   -0.250000    0.007092
   -0.200000    0.021277
   -0.150000    0.037825
   -0.100000    0.134752
   -0.050000    0.148936
    0.000000    0.231678
    0.050000    0.200946
    0.100000    0.099291
    0.150000    0.040189
    0.200000    0.023641
    0.250000    0.007092
    0.300000    0.009456
    0.350000    0.002364
    0.400000    0.011820
    0.550000    0.002364
    0.600000    0.002364
    0.650000    0.002364
    0.700000    0.004728
    0.800000    0.002364
