# Supplementary material for: Long-Range Epistasis Mediated by Structural Change in a Model of Ligand Binding Proteins
Source: PLoS One. 2016 Nov 21;11(11):e0166739. doi: 10.1371/journal.pone.0166739 (PMC5117711; doi:10.1371/journal.pone.0166739)
Supplement: S1 File — Structural ensembles are provided in Protein Data Bank (PDB) format. In each ensemble file, structures (models) are aligned to the reference fold (first model in a given file), and are arranged in order of decreasing alignment quality. Structures are aligned through the closest 2N/3 monomers as described in the Text. (GZ) [file pone.0166739.s010.gz › S1File/Fig4.dat]

       -0.500000        0.147012 
       -0.450000        0.142560 
       -0.400000        0.139470 
       -0.350000        0.138708 
       -0.300000        0.139183 
       -0.250000        0.137307 
       -0.200000        0.134543 
       -0.150000        0.133157 
       -0.100000        0.116373 
       -0.050000        0.123800     
        0.000000        0.128859
