# Supplementary material for: Long-Range Epistasis Mediated by Structural Change in a Model of Ligand Binding Proteins
Source: PLoS One. 2016 Nov 21;11(11):e0166739. doi: 10.1371/journal.pone.0166739 (PMC5117711; doi:10.1371/journal.pone.0166739)
Supplement: S1 File — Structural ensembles are provided in Protein Data Bank (PDB) format. In each ensemble file, structures (models) are aligned to the reference fold (first model in a given file), and are arranged in order of decreasing alignment quality. Structures are aligned through the closest 2N/3 monomers as described in the Text. (GZ) [file pone.0166739.s010.gz › S1File/Fig5.dat]

        8.704997        0.097188
        7.210540       -0.091789
       15.196140       -0.020922
        8.416450        0.018448
        4.559230       -0.044544
        7.659923        0.002700
       15.395503       -0.013048
        5.216237        0.278290
        7.239235       -0.107537
       12.283070       -0.202025
       10.510314        0.034196
        5.228704       -0.209899
        9.835489       -0.139033
        8.230884        0.049944
       11.213758       -0.005174
       11.669932        0.026322
        6.846113       -0.036670
       13.251261       -0.052418
       12.481831        0.120810
        6.443809       -0.013048
        8.296317       -0.146907
       10.239961       -0.139033
        3.845237        0.120810
        9.462078        0.002700
        6.242210        0.152306
       10.998926       -0.028796
       10.002797        0.238920
        7.609993       -0.020922
        9.582673        0.018448
        4.784871       -0.060292
        3.699375       -0.005174
        4.182056        0.034196
       12.058288        0.136558
        7.239235        0.144432
       11.223024       -0.060292
        6.242896        0.168054
        7.855867        0.034196
        3.957274       -0.099663
       12.012269        0.002700
       10.444366        0.105062
        5.777783       -0.178403
        3.958068        0.018448
        8.216150       -0.107537
        9.872739        0.057818
       15.290164       -0.052418
        9.269530       -0.036670
        8.841536       -0.036670
       11.494669        0.042070
        3.805845        0.112936
        6.443809       -0.107537
        6.721917       -0.036670
        8.182114        0.805849
       12.126874       -0.020922
        3.860711        0.412148
       15.290407       -0.036670
       15.297394       -0.052418
       12.412396        0.097188
        9.529581        0.018448
       15.821212       -0.170529
       12.703967       -0.115411
        6.866601       -0.068166
       11.857989       -0.076040
       17.531390        0.026322
       15.395503        0.128684
        8.230884        0.207424
        3.799000       -0.013048
        6.905187       -0.036670
        6.910790        0.349156
       16.765165        0.049944
        9.119872       -0.099663
        6.905187       -0.170529
        6.910790       -0.107537
       14.898040       -0.083915
       13.948706        0.057818
        8.935377       -0.020922
       12.789617       -0.005174
        9.066356        0.112936
       15.861348       -0.005174
        4.197227        0.010574
        9.007276       -0.028796
       11.561238       -0.020922
       12.795339       -0.028796
        9.615370        0.128684
       11.178985        0.002700
       10.956524       -0.036670
        9.946717       -0.091789
       12.943773        0.026322
       15.617469        0.026322
       12.125041       -0.036670
       11.213758       -0.083915
       14.378957       -0.068166
       15.196140        0.010574
        4.376436        0.097188
        9.056503        0.089314
        6.910790        0.026322
        8.841536        0.026322
       10.956524        0.049944
        7.243190       -0.257143
        8.278671        0.042070
        7.244275        0.034196
        7.661115       -0.091789
        7.193626        0.089314
        3.799000        0.010574
        6.114580        0.231046
        9.439670        0.026322
        9.393191        0.010574
        4.057744        0.097188
       14.378429       -0.107537
        9.393191       -0.036670
        9.056503        0.081440
        9.056503       -0.083915
       12.984561        0.105062
       12.543257       -0.115411
        3.894477        0.057818
        9.119872        0.215298
       13.933024       -0.052418
        7.416337       -0.005174
        4.559230       -0.115411
        7.076989        0.018448
       10.681061       -0.225647
        5.876004        0.010574
        8.276730       -0.068166
        4.559230        0.081440
       11.067038       -0.280765
        6.412756       -0.068166
       10.405897        0.105062
        7.593986       -0.091789
        7.855867        0.042070
        3.772433        0.679865
        5.290157       -0.036670
        8.850419       -0.076040
        5.216237        0.286164
       11.324929        0.018448
       11.944857       -0.068166
       13.285574       -0.076040
        7.017416        0.026322
       15.294874       -0.044544
        3.958068       -0.154781
       10.569264       -0.320135
        8.071317        0.081440
       11.451502        0.049944
       15.294874        0.018448
       10.782290        0.057818
        3.873623        0.010574
       11.960816        0.018448
        9.017800        0.026322
        7.239235        0.105062
        9.326931       -0.013048
        3.788654        0.057818
        9.707293        0.073566
        9.835489        0.057818
       12.412396        0.183802
        9.222400       -0.123285
       17.930917       -0.068166
       10.743753       -0.044544
        3.867629        0.183802
        3.813620        0.656243
       10.510314        0.081440
        3.885718        0.010574
       11.314436       -0.020922
        3.902724        0.286164
        9.253986        0.018448
        4.075352        0.034196
        5.654472       -0.091789
        3.869426       -0.036670
       13.285574        0.120810
       12.581372       -0.036670
        3.800351       -0.162655
        8.516573        0.081440
        4.376436        0.081440
        3.647763        0.089314
        9.707293        0.042070
        9.119872        0.152306
        6.789287        0.034196
        9.488541       -0.028796
       12.943773        0.034196
        4.073271        0.057818
        7.841190       -0.020922
        6.659939        0.026322
        7.609993       -0.115411
       12.412396        0.144432
       15.294874        0.018448
        3.773469       -0.005174
        7.486161       -0.146907
        9.269530       -0.020922
        7.535909        0.223172
        4.073271       -0.068166
        4.769570        0.049944
        4.123068        0.042070
       10.976140        0.002700
       12.789617        0.018448
       14.317981       -0.020922
        8.700608       -0.107537
        6.104036       -0.052418
        9.178752        0.112936
       15.395503       -0.146907
       10.950638        0.144432
       14.363213       -0.013048
       11.229102       -0.005174
        9.017800        0.018448
        3.945735        0.010574
       11.213758        0.057818
       10.510314        0.057818
        6.787737       -0.005174
       10.239961        0.081440
        3.958068       -0.013048
        4.784871        0.073566
        9.066356       -0.020922
        3.623955       -0.091789
        4.197227       -0.107537
       14.086607       -0.052418
        9.007276       -0.005174
        8.182162        0.073566
       16.919731       -0.020922
        4.084360       -0.170529
       10.135589       -0.052418
        4.695958        0.065692
        7.155740       -0.265017
       15.225044        0.026322
        6.905187       -0.099663
        7.325613        0.002700
        9.762731       -0.115411
        7.155740       -0.107537
        9.597587        0.049944
       12.481831        0.065692
        6.657073        0.420022
       16.109251        0.073566
       15.294874        0.002700
       11.857989        0.223172
        7.596102       -0.076040
        9.835489        0.065692
       11.800808        0.057818
        3.815463        0.065692
        4.073271       -0.020922
       10.883255       -0.060292
        7.007098       -0.139033
       13.160305        0.073566
        3.800351       -0.209899
       10.481132       -0.091789
       11.209006        0.042070
        7.046868       -0.020922
       12.795339       -0.013048
        7.210540       -0.028796
        4.855202        0.286164
        7.236631        0.160180
        7.344135        0.010574
        7.417977        0.065692
        7.535909        0.081440
        9.649571       -0.052418
        8.748962       -0.099663
        7.416337        0.065692
        6.750239        0.616873
        9.269530        0.057818
        7.005260        0.018448
        9.561420        0.042070
        7.010635        0.018448
        9.503588       -0.091789
        9.222400       -0.005174
        6.436799       -0.091789
       11.346474        0.042070
        9.846522       -0.013048
        3.777604        0.018448
        9.561420        0.120810
       13.118528        0.057818
        7.349382       -0.044544
        5.179136       -0.028796
       16.919731        0.002700
       12.012269        0.073566
        9.366789        0.034196
        3.781998       -0.020922
        6.829386       -0.060292
        6.077990       -0.076040
       14.378957       -0.005174
        7.611311       -0.013048
        6.441200        0.152306
       13.159865        0.034196
       10.967285       -0.013048
       10.883255       -0.052418
        7.535909        0.010574
       12.412396        0.081440
       12.538397       -0.139033
       16.268384       -0.013048
       10.569264        0.002700
        7.007098       -0.123285
        9.707293        0.136558
        3.537763        0.207424
        8.748962       -0.036670
        3.628041       -0.060292
        9.056503        0.057818
       12.058288       -0.091789
        9.496964        0.034196
       11.755238        0.018448
       15.294874       -0.052418
       10.620810        0.097188
        9.653237       -0.123285
       10.239961        0.223172
        5.716614       -0.044544
       12.125041        0.128684
       12.789617        0.120810
       10.513687       -0.028796
        7.675468        0.002700
        5.777783       -0.099663
        5.506396       -0.123285
        7.325613        0.530259
        7.193626       -0.083915
       14.378957        0.081440
        7.843048        0.120810
        9.967321        0.057818
        3.772315        0.215298
        6.657073        0.388526
       13.159865        0.081440
       14.365036       -0.005174
        6.260241       -0.013048
        9.488541        0.144432
        7.349382        0.120810
        3.860711        0.420022
       10.659219       -0.028796
       13.842335       -0.083915
        8.501756       -0.123285
        5.654472       -0.154781
        3.722918        0.002700
        6.443809        0.042070
        6.443809        0.042070
       14.898040       -0.036670
       11.960816       -0.091789
        8.120772       -0.005174
        3.518462       -0.005174
       10.676034        0.010574
        9.056503       -0.091789
        7.076989        0.089314
        5.742363       -0.013048
        6.027704       -0.217773
        9.488541        0.042070
       13.251261        0.144432
       14.173374        0.081440
        6.827900        0.112936
        9.865634        0.034196
       10.444366       -0.036670
       12.715947       -0.028796
       11.209006       -0.178403
       14.849157        0.010574
       15.294874       -0.005174
        8.850419       -0.052418
       10.239961        0.042070
       16.109251        0.026322
       11.135288       -0.099663
       11.960816       -0.083915
        3.860711        0.042070
       12.099776       -0.036670
        7.842993        0.034196
        7.046868        0.034196
        7.443929        0.042070
        9.567724       -0.202025
        9.561420        0.002700
        3.773469       -0.044544
        3.737716        0.010574
        4.886380        0.065692
       10.439280       -0.068166
       10.676034       -0.186277
        9.118822        0.034196
        9.393191        0.112936
        6.412756        0.065692
        6.104036       -0.493363
        9.553784        0.002700
       10.659219        0.152306
        8.597467        0.018448
        6.659939       -0.052418
        3.815463        0.270416
       12.543257       -0.052418
        9.780257       -0.091789
        4.075352       -0.178403
       13.118528       -0.005174
       10.016324        0.010574
       12.012269       -0.091789
        9.055471       -0.131159
       14.683849        0.049944
        8.318607        0.026322
        8.278671       -0.013048
       11.857989        0.042070
        7.842990       -0.013048
        7.111314        0.010574
       17.930917        0.105062
        3.894477        0.057818
       15.576412        0.081440
       12.359990        0.089314
       10.676034       -0.013048
        9.439670        0.002700
       12.789617        0.105062
       14.086607        0.183802
        8.671108       -0.076040
        5.179136       -0.068166
        7.325613        0.089314
       15.861348       -0.123285
        4.123068        0.065692
       11.314436       -0.139033
       13.839652       -0.036670
        7.005260       -0.076040
       12.913857        0.065692
        5.119793        0.018448
        9.488541       -0.107537
       11.135288        0.065692
        9.567724       -0.091789
        9.269530        0.018448
       15.290407        0.018448
        4.933638       -0.060292
        7.239235       -0.005174
       14.903622       -0.131159
        3.527226        0.002700
        7.516897       -0.028796
       11.314436       -0.076040
        5.228704        0.034196
        9.017800        0.380652
       12.715947        0.152306
        6.222782       -0.099663
       11.223024       -0.060292
       15.576412        0.026322
        9.488541        0.065692
       10.444366        0.065692
        7.005260       -0.028796
        3.902724        0.695613
       15.290407       -0.020922
        9.118822       -0.123285
        3.873623       -0.280765
