# Supplementary material for: Long-Range Epistasis Mediated by Structural Change in a Model of Ligand Binding Proteins
Source: PLoS One. 2016 Nov 21;11(11):e0166739. doi: 10.1371/journal.pone.0166739 (PMC5117711; doi:10.1371/journal.pone.0166739)
Supplement: S1 File — Structural ensembles are provided in Protein Data Bank (PDB) format. In each ensemble file, structures (models) are aligned to the reference fold (first model in a given file), and are arranged in order of decreasing alignment quality. Structures are aligned through the closest 2N/3 monomers as described in the Text. (GZ) [file pone.0166739.s010.gz › S1File/FigS3.dat]

              10              10        0.000000
              10              16        0.000000
              10              13        0.000000
              10              18        0.151822
              10               1        0.000000
              10              17        0.000000
              10              20        0.070850
              10              11        0.759109
              10               8        0.000000
              10               6        0.000000
              10               3        0.000000
              10              19        0.000000
              10               7        0.000000
              10               2        0.000000
              10              12        0.354251
              10              15        0.637652
              10              14        2.631579
              10               4        0.010121
              10               9        0.000000
              10               5        0.384615
              16              10        0.000000
              16              16        0.000000
              16              13        0.000000
              16              18        0.000000
              16               1        0.104478
              16              17        0.522388
              16              20        0.000000
              16              11        0.507463
              16               8        0.656716
              16               6        0.000000
              16               3        0.000000
              16              19        2.611940
              16               7        0.000000
              16               2        0.000000
              16              12        0.119403
              16              15        0.328358
              16              14        0.149254
              16               4        0.000000
              16               9        0.000000
              16               5        0.000000
              13              10        0.000000
              13              16        0.000000
              13              13        0.000000
              13              18        1.008475
              13               1        0.000000
              13              17        0.000000
              13              20        0.000000
              13              11        0.016949
              13               8        0.432203
              13               6        0.000000
              13               3        0.000000
              13              19        0.135593
              13               7        0.000000
              13               2        0.000000
              13              12        0.000000
              13              15        2.728814
              13              14        0.627119
              13               4        0.000000
              13               9        0.050847
              13               5        0.000000
              18              10        0.163043
              18              16        0.000000
              18              13        1.293478
              18              18        0.000000
              18               1        0.000000
              18              17        0.000000
              18              20        2.282609
              18              11        0.945652
              18               8        0.206522
              18               6        0.000000
              18               3        0.000000
              18              19        0.000000
              18               7        0.000000
              18               2        0.000000
              18              12        0.000000
              18              15        0.000000
              18              14        0.000000
              18               4        0.000000
              18               9        0.097826
              18               5        0.010870
               1              10        0.000000
               1              16        0.760870
               1              13        0.000000
               1              18        0.000000
               1               1        0.000000
               1              17        0.000000
               1              20        0.000000
               1              11        0.434783
               1               8        0.000000
               1               6        0.000000
               1               3        0.000000
               1              19        0.000000
               1               7        0.000000
               1               2        0.434783
               1              12        0.000000
               1              15        0.760870
               1              14        0.000000
               1               4        0.434783
               1               9        2.173913
               1               5        0.000000
              17              10        0.000000
              17              16        1.223776
              17              13        0.000000
              17              18        0.000000
              17               1        0.000000
              17              17        0.000000
              17              20        0.489510
              17              11        0.000000
              17               8        2.307692
              17               6        0.000000
              17               3        0.069930
              17              19        0.384615
              17               7        0.000000
              17               2        0.000000
              17              12        0.524476
              17              15        0.000000
              17              14        0.000000
              17               4        0.000000
              17               9        0.000000
              17               5        0.000000
              20              10        0.111821
              20              16        0.000000
              20              13        0.000000
              20              18        3.354633
              20               1        0.000000
              20              17        0.223642
              20              20        0.000000
              20              11        0.974441
              20               8        0.000000
              20               6        0.000000
              20               3        0.000000
              20              19        0.319489
              20               7        0.000000
              20               2        0.000000
              20              12        0.000000
              20              15        0.000000
              20              14        0.000000
              20               4        0.000000
              20               9        0.000000
              20               5        0.015974
              11              10        0.643225
              11              16        0.291595
              11              13        0.017153
              11              18        0.746141
              11               1        0.034305
              11              17        0.000000
              11              20        0.523156
              11              11        0.000000
              11               8        0.000000
              11               6        0.000000
              11               3        0.000000
              11              19        0.000000
              11               7        0.000000
              11               2        0.000000
              11              12        0.000000
              11              15        2.675815
              11              14        0.000000
              11               4        0.008576
              11               9        0.000000
              11               5        0.060034
               8              10        0.000000
               8              16        0.839695
               8              13        0.973282
               8              18        0.362595
               8               1        0.000000
               8              17        1.259542
               8              20        0.000000
               8              11        0.000000
               8               8        0.000000
               8               6        0.000000
               8               3        0.038168
               8              19        0.000000
               8               7        0.000000
               8               2        0.000000
               8              12        0.534351
               8              15        0.000000
               8              14        0.000000
               8               4        0.000000
               8               9        0.992366
               8               5        0.000000
               6              10        0.000000
               6              16        0.000000
               6              13        0.000000
               6              18        0.000000
               6               1        0.000000
               6              17        0.000000
               6              20        0.000000
               6              11        0.000000
               6               8        0.000000
               6               6        0.000000
               6               3        0.733788
               6              19        0.000000
               6               7        0.836177
               6               2        0.238908
               6              12        0.000000
               6              15        0.017065
               6              14        0.119454
               6               4        0.000000
               6               9        0.000000
               6               5        3.054608
               3              10        0.000000
               3              16        0.000000
               3              13        0.000000
               3              18        0.000000
               3               1        0.000000
               3              17        0.050000
               3              20        0.000000
               3              11        0.000000
               3               8        0.050000
               3               6        1.075000
               3               3        0.000000
               3              19        0.000000
               3               7        0.275000
               3               2        1.675000
               3              12        0.275000
               3              15        0.100000
               3              14        0.000000
               3               4        0.075000
               3               9        0.000000
               3               5        1.425000
              19              10        0.000000
              19              16        3.755365
              19              13        0.343348
              19              18        0.000000
              19               1        0.000000
              19              17        0.236052
              19              20        0.429185
              19              11        0.000000
              19               8        0.000000
              19               6        0.000000
              19               3        0.000000
              19              19        0.000000
              19               7        0.000000
              19               2        0.000000
              19              12        0.000000
              19              15        0.000000
              19              14        0.236052
              19               4        0.000000
              19               9        0.000000
              19               5        0.000000
               7              10        0.000000
               7              16        0.000000
               7              13        0.000000
               7              18        0.000000
               7               1        0.000000
               7              17        0.000000
               7              20        0.000000
               7              11        0.000000
               7               8        0.000000
               7               6        2.552083
               7               3        0.572917
               7              19        0.000000
               7               7        0.000000
               7               2        0.000000
               7              12        0.000000
               7              15        0.000000
               7              14        0.156250
               7               4        0.000000
               7               9        0.000000
               7               5        1.718750
               2              10        0.000000
               2              16        0.000000
               2              13        0.000000
               2              18        0.000000
               2               1        0.206186
               2              17        0.000000
               2              20        0.000000
               2              11        0.000000
               2               8        0.000000
               2               6        0.721649
               2               3        3.453608
               2              19        0.000000
               2               7        0.000000
               2               2        0.000000
               2              12        0.000000
               2              15        0.206186
               2              14        0.000000
               2               4        0.000000
               2               9        0.051546
               2               5        0.360825
              12              10        0.531915
              12              16        0.121581
              12              13        0.000000
              12              18        0.000000
              12               1        0.000000
              12              17        0.227964
              12              20        0.000000
              12              11        0.000000
              12               8        0.425532
              12               6        0.000000
              12               3        0.167173
              12              19        0.000000
              12               7        0.000000
              12               2        0.000000
              12              12        0.000000
              12              15        2.948328
              12              14        0.577508
              12               4        0.000000
              12               9        0.000000
              12               5        0.000000
              15              10        0.275591
              15              16        0.096238
              15              13        1.408574
              15              18        0.000000
              15               1        0.030621
              15              17        0.000000
              15              20        0.000000
              15              11        1.364829
              15               8        0.000000
              15               6        0.004374
              15               3        0.017498
              15              19        0.000000
              15               7        0.000000
              15               2        0.017498
              15              12        0.848644
              15              15        0.000000
              15              14        0.888014
              15               4        0.008749
              15               9        0.039370
              15               5        0.000000
              14              10        2.145215
              14              16        0.082508
              14              13        0.610561
              14              18        0.000000
              14               1        0.000000
              14              17        0.000000
              14              20        0.000000
              14              11        0.000000
              14               8        0.000000
              14               6        0.057756
              14               3        0.000000
              14              19        0.090759
              14               7        0.024752
              14               2        0.000000
              14              12        0.313531
              14              15        1.674917
              14              14        0.000000
              14               4        0.000000
              14               9        0.000000
              14               5        0.000000
               4              10        0.454545
               4              16        0.000000
               4              13        0.000000
               4              18        0.000000
               4               1        1.818182
               4              17        0.000000
               4              20        0.000000
               4              11        0.454545
               4               8        0.000000
               4               6        0.000000
               4               3        1.363636
               4              19        0.000000
               4               7        0.000000
               4               2        0.000000
               4              12        0.000000
               4              15        0.909091
               4              14        0.000000
               4               4        0.000000
               4               9        0.000000
               4               5        0.000000
               9              10        0.000000
               9              16        0.000000
               9              13        0.309278
               9              18        0.463918
               9               1        1.030928
               9              17        0.000000
               9              20        0.000000
               9              11        0.000000
               9               8        2.680412
               9               6        0.000000
               9               3        0.000000
               9              19        0.000000
               9               7        0.000000
               9               2        0.051546
               9              12        0.000000
               9              15        0.463918
               9              14        0.000000
               9               4        0.000000
               9               9        0.000000
               9               5        0.000000
               5              10        0.588235
               5              16        0.000000
               5              13        0.000000
               5              18        0.015480
               5               1        0.000000
               5              17        0.000000
               5              20        0.015480
               5              11        0.108359
               5               8        0.000000
               5               6        2.770898
               5               3        0.882353
               5              19        0.000000
               5               7        0.510836
               5               2        0.108359
               5              12        0.000000
               5              15        0.000000
               5              14        0.000000
               5               4        0.000000
               5               9        0.000000
               5               5        0.000000
