# Supplementary material for: Long-Range Epistasis Mediated by Structural Change in a Model of Ligand Binding Proteins
Source: PLoS One. 2016 Nov 21;11(11):e0166739. doi: 10.1371/journal.pone.0166739 (PMC5117711; doi:10.1371/journal.pone.0166739)
Supplement: S1 File — Structural ensembles are provided in Protein Data Bank (PDB) format. In each ensemble file, structures (models) are aligned to the reference fold (first model in a given file), and are arranged in order of decreasing alignment quality. Structures are aligned through the closest 2N/3 monomers as described in the Text. (GZ) [file pone.0166739.s010.gz › S1File/Fig7-S5/x4307-double.pdb]

MODEL        1
ATOM      1  CA  ARG     1      -2.010  -1.711   2.106  1.00 15.00
ATOM      2  CA  VAL     2      -3.198  -1.360  -1.377  1.00  4.00
ATOM      3  CA  GLY     3      -5.112  -4.370  -0.953  1.00 10.00
ATOM      4  CA  SER     4      -5.280  -6.428   1.956  1.00 14.00
ATOM      5  CA  SER     5      -4.564  -5.126   5.068  1.00 14.00
ATOM      6  CA  GLU     6      -2.578  -1.859   5.854  1.00 19.00
ATOM      7  CA  GLY     7      -4.453   1.007   7.393  1.00 10.00
ATOM      8  CA  THR     8      -7.313  -0.174   5.898  1.00 13.00
ATOM      9  CA  ASP     9      -5.013   0.429   2.925  1.00 17.00
ATOM     10  CA  VAL    10      -2.594   2.059   0.763  1.00  4.00
ATOM     11  CA  ARG    11      -1.933   1.964   4.561  1.00 15.00
ATOM     12  CA  THR    12      -2.300   5.577   6.167  1.00 13.00
ATOM     13  CA  SER    13      -1.226   8.917   4.588  1.00 14.00
ATOM     14  CA  ASN    14       1.560   6.416   5.609  1.00 12.00
ATOM     15  CA  THR    15       0.397   4.541   3.097  1.00 13.00
ATOM     16  CA  MET    16       0.434   3.838  -0.657  1.00  6.00
ATOM     17  CA  HIS    17       3.453   1.558   0.279  1.00  7.00
ATOM     18  CA  ASN    18       5.560   1.063   3.358  1.00 12.00
ATOM     19  CA  LYS    19       4.137  -2.413   2.271  1.00 18.00
ATOM     20  CA  GLU    20       1.207   0.459   3.198  1.00 19.00
ATOM     21  CA  TRP    21       0.258  -0.138  -0.210  1.00  3.00
ATOM     22  CA  GLU    22       0.918  -3.733   0.797  1.00 19.00
ATOM     23  CA  ALA    23      -1.275  -4.814  -1.866  1.00  9.00
ATOM     24  CA  ASN    24      -2.082  -6.767  -5.034  1.00 12.00
ATOM     25  CA  GLN    25      -1.213  -3.509  -6.921  1.00 16.00
ATOM     26  CA  ILE    26      -0.101  -1.602  -3.679  1.00  5.00
ATOM     27  CA  HIS    27       3.271  -1.758  -1.940  1.00  7.00
ATOM     28  CA  ASN    28       4.254  -4.867  -0.527  1.00 12.00
ATOM     29  CA  GLU    29       6.651  -1.972  -0.421  1.00 19.00
ATOM     30  CA  HIS    30       5.888   0.990  -2.631  1.00  7.00
ATOM     31  CA  ALA    31       4.431   2.813  -5.778  1.00  9.00
ATOM     32  CA  HIS    32       4.095  -0.914  -5.633  1.00  7.00
ATOM     33  CA  THR    33       2.471  -0.601  -9.078  1.00 13.00
ATOM     34  CA  ALA    34       0.084   1.170  -6.560  1.00  9.00
ATOM     35  CA  TRP    35       2.158   1.460  -3.131  1.00  3.00
ATOM     36  CA  SER    36       0.729   4.728  -4.793  1.00 14.00
ATOM     37  CA  LEU    37      -1.686   1.711  -3.002  1.00  2.00
ATOM     38  CA  ALA    38      -5.420   1.612  -2.153  1.00  9.00
ATOM     39  CA  THR    39       7.396   1.806   0.460  1.00 13.00
TER
ENDMDL
MODEL        2
ATOM      1  CA  ARG     1      -1.971  -1.490   2.111  1.00 15.00
ATOM      2  CA  VAL     2      -3.256  -1.294  -1.582  1.00  4.00
ATOM      3  CA  GLY     3      -6.572  -3.415  -0.479  1.00 10.00
ATOM      4  CA  SER     4      -6.102  -4.530   3.110  1.00 14.00
ATOM      5  CA  SER     5      -4.150  -5.020   6.100  1.00 14.00
ATOM      6  CA  GLU     6      -2.217  -2.140   5.911  1.00 19.00
ATOM      7  CA  GLY     7      -5.465  -0.822   7.514  1.00 10.00
ATOM      8  CA  THR     8      -8.082   0.990   5.224  1.00 13.00
ATOM      9  CA  ASP     9      -5.188   0.507   3.192  1.00 17.00
ATOM     10  CA  VAL    10      -2.865   2.068   0.513  1.00  4.00
ATOM     11  CA  ARG    11      -1.764   1.617   4.219  1.00 15.00
ATOM     12  CA  THR    12       0.409   4.870   3.248  1.00 13.00
ATOM     13  CA  SER    13       2.694   7.917   4.298  1.00 14.00
ATOM     14  CA  ASN    14       4.705   4.760   3.301  1.00 12.00
ATOM     15  CA  THR    15       3.631   5.229  -0.414  1.00 13.00
ATOM     16  CA  MET    16       0.462   3.742  -0.450  1.00  6.00
ATOM     17  CA  HIS    17       3.716   1.645   0.128  1.00  7.00
ATOM     18  CA  ASN    18       5.515   1.049   3.534  1.00 12.00
ATOM     19  CA  LYS    19       4.208  -2.622   2.994  1.00 18.00
ATOM     20  CA  GLU    20       1.405  -0.082   3.146  1.00 19.00
ATOM     21  CA  TRP    21       0.227   0.127  -0.507  1.00  3.00
ATOM     22  CA  GLU    22       1.058  -3.505   0.914  1.00 19.00
ATOM     23  CA  ALA    23      -1.463  -4.629  -1.749  1.00  9.00
ATOM     24  CA  ASN    24       1.010  -6.537  -2.955  1.00 12.00
ATOM     25  CA  GLN    25      -0.365  -4.640  -6.124  1.00 16.00
ATOM     26  CA  ILE    26      -0.308  -1.520  -3.797  1.00  5.00
ATOM     27  CA  HIS    27       3.160  -1.670  -2.019  1.00  7.00
ATOM     28  CA  ASN    28       4.328  -4.872  -0.081  1.00 12.00
ATOM     29  CA  GLU    29       6.526  -1.898   0.144  1.00 19.00
ATOM     30  CA  HIS    30       5.948   0.551  -2.756  1.00  7.00
ATOM     31  CA  ALA    31       4.773   2.637  -5.613  1.00  9.00
ATOM     32  CA  HIS    32       4.365  -0.834  -5.840  1.00  7.00
ATOM     33  CA  THR    33       2.551  -0.537  -8.820  1.00 13.00
ATOM     34  CA  ALA    34      -0.058   1.147  -6.489  1.00  9.00
ATOM     35  CA  TRP    35       1.970   1.615  -3.373  1.00  3.00
ATOM     36  CA  SER    36       0.152   4.817  -4.910  1.00 14.00
ATOM     37  CA  LEU    37      -1.717   1.838  -3.104  1.00  2.00
ATOM     38  CA  ALA    38      -3.878  -0.382  -5.230  1.00  9.00
ATOM     39  CA  THR    39       7.520   1.830   0.295  1.00 13.00
TER
ENDMDL
MODEL        3
ATOM      1  CA  ARG     1      -1.679  -1.926   2.552  1.00 15.00
ATOM      2  CA  VAL     2      -3.103  -1.357  -1.134  1.00  4.00
ATOM      3  CA  GLY     3      -5.876  -4.208  -1.339  1.00 10.00
ATOM      4  CA  SER     4      -4.755  -6.779   1.157  1.00 14.00
ATOM      5  CA  SER     5      -1.628  -5.868   3.126  1.00 14.00
ATOM      6  CA  GLU     6       0.518  -3.556   5.241  1.00 19.00
ATOM      7  CA  GLY     7      -2.163  -4.842   7.309  1.00 10.00
ATOM      8  CA  THR     8      -4.198  -1.911   6.043  1.00 13.00
ATOM      9  CA  ASP     9      -4.754   0.261   3.065  1.00 17.00
ATOM     10  CA  VAL    10      -2.828   2.378   0.472  1.00  4.00
ATOM     11  CA  ARG    11      -1.704   2.123   4.091  1.00 15.00
ATOM     12  CA  THR    12      -2.212   5.825   3.006  1.00 13.00
ATOM     13  CA  SER    13      -5.042   7.183   0.597  1.00 14.00
ATOM     14  CA  ASN    14      -2.533   9.496  -0.431  1.00 12.00
ATOM     15  CA  THR    15      -0.005   7.016  -1.917  1.00 13.00
ATOM     16  CA  MET    16       0.562   3.680  -0.610  1.00  6.00
ATOM     17  CA  HIS    17       3.495   1.876   0.266  1.00  7.00
ATOM     18  CA  ASN    18       5.456   0.750   3.475  1.00 12.00
ATOM     19  CA  LYS    19       3.671  -2.933   3.003  1.00 18.00
ATOM     20  CA  GLU    20       1.296   0.284   3.015  1.00 19.00
ATOM     21  CA  TRP    21       0.162  -0.053  -0.219  1.00  3.00
ATOM     22  CA  GLU    22       1.001  -3.958   0.503  1.00 19.00
ATOM     23  CA  ALA    23      -1.931  -4.717  -2.158  1.00  9.00
ATOM     24  CA  ASN    24      -2.061  -6.583  -5.634  1.00 12.00
ATOM     25  CA  GLN    25      -2.884  -2.866  -6.038  1.00 16.00
ATOM     26  CA  ILE    26      -0.140  -1.520  -3.783  1.00  5.00
ATOM     27  CA  HIS    27       3.149  -1.656  -1.643  1.00  7.00
ATOM     28  CA  ASN    28       4.527  -4.888  -0.102  1.00 12.00
ATOM     29  CA  GLU    29       6.212  -1.570   0.594  1.00 19.00
ATOM     30  CA  HIS    30       5.823   0.777  -2.550  1.00  7.00
ATOM     31  CA  ALA    31       4.634   3.089  -5.694  1.00  9.00
ATOM     32  CA  HIS    32       4.131  -0.980  -5.400  1.00  7.00
ATOM     33  CA  THR    33       2.401  -1.141  -8.949  1.00 13.00
ATOM     34  CA  ALA    34       0.148   1.073  -6.580  1.00  9.00
ATOM     35  CA  TRP    35       2.091   1.537  -3.124  1.00  3.00
ATOM     36  CA  SER    36       0.440   4.847  -5.066  1.00 14.00
ATOM     37  CA  LEU    37      -1.631   1.804  -2.982  1.00  2.00
ATOM     38  CA  ALA    38      -5.484   1.515  -1.861  1.00  9.00
ATOM     39  CA  THR    39       7.293   2.179   0.443  1.00 13.00
TER
ENDMDL
MODEL        4
ATOM      1  CA  ARG     1      -1.968  -1.930   2.201  1.00 15.00
ATOM      2  CA  VAL     2      -3.141  -1.136  -1.391  1.00  4.00
ATOM      3  CA  GLY     3      -5.010  -4.259   0.002  1.00 10.00
ATOM      4  CA  SER     4      -7.049  -3.532   3.533  1.00 14.00
ATOM      5  CA  SER     5      -5.151  -4.243   7.012  1.00 14.00
ATOM      6  CA  GLU     6      -2.491  -1.496   6.222  1.00 19.00
ATOM      7  CA  GLY     7      -5.875   0.825   7.356  1.00 10.00
ATOM      8  CA  THR     8      -8.491   0.896   4.555  1.00 13.00
ATOM      9  CA  ASP     9      -5.047   0.228   2.421  1.00 17.00
ATOM     10  CA  VAL    10      -2.600   2.142   0.656  1.00  4.00
ATOM     11  CA  ARG    11      -2.150   1.796   4.428  1.00 15.00
ATOM     12  CA  THR    12       0.593   3.212   6.384  1.00 13.00
ATOM     13  CA  SER    13       4.142   3.787   6.161  1.00 14.00
ATOM     14  CA  ASN    14       5.457   7.013   4.378  1.00 12.00
ATOM     15  CA  THR    15       3.401   6.131   0.993  1.00 13.00
ATOM     16  CA  MET    16       0.726   3.607  -0.430  1.00  6.00
ATOM     17  CA  HIS    17       3.765   1.218   0.103  1.00  7.00
ATOM     18  CA  ASN    18       5.468   0.919   3.442  1.00 12.00
ATOM     19  CA  LYS    19       3.925  -2.503   2.464  1.00 18.00
ATOM     20  CA  GLU    20       0.961  -0.284   3.557  1.00 19.00
ATOM     21  CA  TRP    21       0.251  -0.065  -0.290  1.00  3.00
ATOM     22  CA  GLU    22       1.087  -3.800   0.564  1.00 19.00
ATOM     23  CA  ALA    23      -2.041  -4.677  -2.010  1.00  9.00
ATOM     24  CA  ASN    24       0.812  -6.893  -3.337  1.00 12.00
ATOM     25  CA  GLN    25      -0.298  -4.385  -6.140  1.00 16.00
ATOM     26  CA  ILE    26      -0.216  -1.702  -3.600  1.00  5.00
ATOM     27  CA  HIS    27       3.122  -2.004  -2.038  1.00  7.00
ATOM     28  CA  ASN    28       4.814  -4.803  -0.396  1.00 12.00
ATOM     29  CA  GLU    29       6.600  -1.542  -0.296  1.00 19.00
ATOM     30  CA  HIS    30       5.726   0.901  -3.007  1.00  7.00
ATOM     31  CA  ALA    31       4.518   2.839  -5.803  1.00  9.00
ATOM     32  CA  HIS    32       4.490  -0.951  -5.639  1.00  7.00
ATOM     33  CA  THR    33       2.292  -0.502  -8.572  1.00 13.00
ATOM     34  CA  ALA    34       0.034   1.022  -6.312  1.00  9.00
ATOM     35  CA  TRP    35       2.114   1.307  -3.339  1.00  3.00
ATOM     36  CA  SER    36       0.565   4.761  -4.456  1.00 14.00
ATOM     37  CA  LEU    37      -1.404   2.002  -2.996  1.00  2.00
ATOM     38  CA  ALA    38      -3.376  -0.240  -4.951  1.00  9.00
ATOM     39  CA  THR    39       7.360   2.217   0.164  1.00 13.00
TER
ENDMDL
MODEL        5
ATOM      1  CA  ARG     1      -2.031  -1.639   2.133  1.00 15.00
ATOM      2  CA  VAL     2      -3.306  -1.061  -1.525  1.00  4.00
ATOM      3  CA  GLY     3      -4.525  -4.847  -0.819  1.00 10.00
ATOM      4  CA  SER     4      -6.558  -6.047   2.210  1.00 14.00
ATOM      5  CA  SER     5      -4.148  -4.832   5.143  1.00 14.00
ATOM      6  CA  GLU     6      -2.266  -1.624   5.822  1.00 19.00
ATOM      7  CA  GLY     7      -5.685  -0.391   7.730  1.00 10.00
ATOM      8  CA  THR     8      -6.393  -2.098   4.664  1.00 13.00
ATOM      9  CA  ASP     9      -5.055   0.764   3.335  1.00 17.00
ATOM     10  CA  VAL    10      -2.607   2.127   0.527  1.00  4.00
ATOM     11  CA  ARG    11      -1.662   1.750   4.363  1.00 15.00
ATOM     12  CA  THR    12      -2.280   2.807   7.579  1.00 13.00
ATOM     13  CA  SER    13      -2.637   5.874   5.184  1.00 14.00
ATOM     14  CA  ASN    14       0.322   7.947   4.660  1.00 12.00
ATOM     15  CA  THR    15       2.022   6.609   1.415  1.00 13.00
ATOM     16  CA  MET    16       0.549   3.673  -0.485  1.00  6.00
ATOM     17  CA  HIS    17       3.426   1.690   0.321  1.00  7.00
ATOM     18  CA  ASN    18       4.902   0.674   3.434  1.00 12.00
ATOM     19  CA  LYS    19       3.689  -2.634   2.130  1.00 18.00
ATOM     20  CA  GLU    20       1.352   0.073   3.092  1.00 19.00
ATOM     21  CA  TRP    21       0.375  -0.162  -0.368  1.00  3.00
ATOM     22  CA  GLU    22       0.488  -4.070   0.801  1.00 19.00
ATOM     23  CA  ALA    23       0.664  -7.749   0.274  1.00  9.00
ATOM     24  CA  ASN    24       2.953  -7.177  -2.739  1.00 12.00
ATOM     25  CA  GLN    25       0.247  -5.175  -4.404  1.00 16.00
ATOM     26  CA  ILE    26      -0.250  -1.613  -3.689  1.00  5.00
ATOM     27  CA  HIS    27       3.206  -1.773  -2.037  1.00  7.00
ATOM     28  CA  ASN    28       5.581  -4.603  -2.953  1.00 12.00
ATOM     29  CA  GLU    29       6.435  -1.654  -0.215  1.00 19.00
ATOM     30  CA  HIS    30       5.769   1.061  -2.665  1.00  7.00
ATOM     31  CA  ALA    31       4.812   3.124  -5.790  1.00  9.00
ATOM     32  CA  HIS    32       4.113  -0.589  -5.584  1.00  7.00
ATOM     33  CA  THR    33       2.906   1.761  -8.570  1.00 13.00
ATOM     34  CA  ALA    34      -0.068   0.767  -6.459  1.00  9.00
ATOM     35  CA  TRP    35       2.143   1.607  -3.299  1.00  3.00
ATOM     36  CA  SER    36       0.882   4.480  -4.933  1.00 14.00
ATOM     37  CA  LEU    37      -1.585   1.918  -2.987  1.00  2.00
ATOM     38  CA  ALA    38      -3.380   0.099  -5.182  1.00  9.00
ATOM     39  CA  THR    39       7.241   1.880   0.628  1.00 13.00
TER
ENDMDL
MODEL        6
ATOM      1  CA  ARG     1      -1.870  -1.711   2.079  1.00 15.00
ATOM      2  CA  VAL     2      -2.982  -1.343  -1.324  1.00  4.00
ATOM      3  CA  GLY     3      -5.618  -3.952  -2.048  1.00 10.00
ATOM      4  CA  SER     4      -5.652  -4.245   2.104  1.00 14.00
ATOM      5  CA  SER     5      -4.102  -4.919   5.409  1.00 14.00
ATOM      6  CA  GLU     6      -2.472  -1.323   5.932  1.00 19.00
ATOM      7  CA  GLY     7      -5.151   1.091   7.705  1.00 10.00
ATOM      8  CA  THR     8      -8.190   1.345   5.079  1.00 13.00
ATOM      9  CA  ASP     9      -5.038   0.413   3.016  1.00 17.00
ATOM     10  CA  VAL    10      -2.646   1.880   0.487  1.00  4.00
ATOM     11  CA  ARG    11      -1.988   2.132   4.446  1.00 15.00
ATOM     12  CA  THR    12       0.444   5.258   4.051  1.00 13.00
ATOM     13  CA  SER    13      -1.321   8.832   4.110  1.00 14.00
ATOM     14  CA  ASN    14       1.327   8.961   1.133  1.00 12.00
ATOM     15  CA  THR    15       2.471   6.939  -1.782  1.00 13.00
ATOM     16  CA  MET    16       0.703   3.646  -0.377  1.00  6.00
ATOM     17  CA  HIS    17       3.764   1.473   0.443  1.00  7.00
ATOM     18  CA  ASN    18       4.621   0.424   3.684  1.00 12.00
ATOM     19  CA  LYS    19       3.734  -2.827   2.319  1.00 18.00
ATOM     20  CA  GLU    20       1.128   0.179   3.105  1.00 19.00
ATOM     21  CA  TRP    21       0.436  -0.205  -0.463  1.00  3.00
ATOM     22  CA  GLU    22       0.561  -4.245   0.863  1.00 19.00
ATOM     23  CA  ALA    23      -1.254  -4.647  -1.998  1.00  9.00
ATOM     24  CA  ASN    24      -0.310  -6.840  -4.852  1.00 12.00
ATOM     25  CA  GLN    25       0.215  -3.688  -6.684  1.00 16.00
ATOM     26  CA  ILE    26      -0.113  -1.611  -3.847  1.00  5.00
ATOM     27  CA  HIS    27       3.497  -2.162  -2.445  1.00  7.00
ATOM     28  CA  ASN    28       6.673  -4.633  -2.325  1.00 12.00
ATOM     29  CA  GLU    29       6.382  -1.488   0.225  1.00 19.00
ATOM     30  CA  HIS    30       5.817   0.913  -2.673  1.00  7.00
ATOM     31  CA  ALA    31       4.210   3.063  -5.849  1.00  9.00
ATOM     32  CA  HIS    32       4.093  -0.515  -5.836  1.00  7.00
ATOM     33  CA  THR    33       2.040   0.378  -9.094  1.00 13.00
ATOM     34  CA  ALA    34       0.163   1.176  -6.162  1.00  9.00
ATOM     35  CA  TRP    35       2.204   1.485  -3.164  1.00  3.00
ATOM     36  CA  SER    36       0.467   4.884  -4.327  1.00 14.00
ATOM     37  CA  LEU    37      -1.539   1.789  -2.996  1.00  2.00
ATOM     38  CA  ALA    38      -3.355  -0.582  -5.330  1.00  9.00
ATOM     39  CA  THR    39       7.524   2.034   0.551  1.00 13.00
TER
ENDMDL
MODEL        7
ATOM      1  CA  ARG     1      -1.702  -1.936   2.456  1.00 15.00
ATOM      2  CA  VAL     2      -3.314  -1.290  -1.333  1.00  4.00
ATOM      3  CA  GLY     3      -5.624  -4.174  -0.417  1.00 10.00
ATOM      4  CA  SER     4      -6.103  -4.656   3.264  1.00 14.00
ATOM      5  CA  SER     5      -4.556  -3.651   6.430  1.00 14.00
ATOM      6  CA  GLU     6      -1.555  -1.087   6.363  1.00 19.00
ATOM      7  CA  GLY     7      -3.160   1.500   8.431  1.00 10.00
ATOM      8  CA  THR     8      -6.560   0.954   6.766  1.00 13.00
ATOM      9  CA  ASP     9      -4.655   0.008   3.320  1.00 17.00
ATOM     10  CA  VAL    10      -2.807   2.027   0.446  1.00  4.00
ATOM     11  CA  ARG    11      -1.816   2.142   4.480  1.00 15.00
ATOM     12  CA  THR    12      -3.852   5.193   3.239  1.00 13.00
ATOM     13  CA  SER    13      -5.256   7.283   0.933  1.00 14.00
ATOM     14  CA  ASN    14      -1.578   8.001   1.423  1.00 12.00
ATOM     15  CA  THR    15      -2.156   6.393  -2.157  1.00 13.00
ATOM     16  CA  MET    16       0.380   3.732  -0.668  1.00  6.00
ATOM     17  CA  HIS    17       3.867   1.618   0.186  1.00  7.00
ATOM     18  CA  ASN    18       5.248   0.766   3.351  1.00 12.00
ATOM     19  CA  LYS    19       3.858  -2.774   2.431  1.00 18.00
ATOM     20  CA  GLU    20       1.198   0.268   3.226  1.00 19.00
ATOM     21  CA  TRP    21       0.336  -0.065  -0.333  1.00  3.00
ATOM     22  CA  GLU    22       0.972  -3.512   0.390  1.00 19.00
ATOM     23  CA  ALA    23      -1.885  -5.068  -1.752  1.00  9.00
ATOM     24  CA  ASN    24      -2.761  -5.581  -5.625  1.00 12.00
ATOM     25  CA  GLN    25       1.166  -4.710  -5.450  1.00 16.00
ATOM     26  CA  ILE    26       0.002  -1.427  -3.752  1.00  5.00
ATOM     27  CA  HIS    27       3.258  -1.731  -2.141  1.00  7.00
ATOM     28  CA  ASN    28       5.833  -4.494  -1.589  1.00 12.00
ATOM     29  CA  GLU    29       6.434  -1.539   0.158  1.00 19.00
ATOM     30  CA  HIS    30       5.978   1.033  -2.797  1.00  7.00
ATOM     31  CA  ALA    31       4.815   2.918  -5.687  1.00  9.00
ATOM     32  CA  HIS    32       4.413  -0.832  -5.747  1.00  7.00
ATOM     33  CA  THR    33       2.827  -0.601  -9.253  1.00 13.00
ATOM     34  CA  ALA    34       0.315   1.011  -6.814  1.00  9.00
ATOM     35  CA  TRP    35       2.172   1.646  -3.290  1.00  3.00
ATOM     36  CA  SER    36       0.000   4.680  -4.871  1.00 14.00
ATOM     37  CA  LEU    37      -1.733   1.826  -3.065  1.00  2.00
ATOM     38  CA  ALA    38      -3.603  -0.718  -5.140  1.00  9.00
ATOM     39  CA  THR    39       7.682   1.938   0.484  1.00 13.00
TER
ENDMDL
MODEL        8
ATOM      1  CA  ARG     1      -1.725  -1.675   2.385  1.00 15.00
ATOM      2  CA  VAL     2      -3.181  -1.513  -1.361  1.00  4.00
ATOM      3  CA  GLY     3      -5.412  -4.504  -1.077  1.00 10.00
ATOM      4  CA  SER     4      -6.081  -3.410   2.583  1.00 14.00
ATOM      5  CA  SER     5      -3.602  -4.716   5.080  1.00 14.00
ATOM      6  CA  GLU     6      -2.249  -1.401   6.281  1.00 19.00
ATOM      7  CA  GLY     7      -4.790  -0.845   8.968  1.00 10.00
ATOM      8  CA  THR     8      -7.084  -0.092   6.011  1.00 13.00
ATOM      9  CA  ASP     9      -5.043   0.589   2.766  1.00 17.00
ATOM     10  CA  VAL    10      -2.591   1.912   0.507  1.00  4.00
ATOM     11  CA  ARG    11      -2.038   1.952   4.402  1.00 15.00
ATOM     12  CA  THR    12      -3.737   4.699   6.026  1.00 13.00
ATOM     13  CA  SER    13      -1.681   7.902   6.716  1.00 14.00
ATOM     14  CA  ASN    14      -1.515   9.282   3.161  1.00 12.00
ATOM     15  CA  THR    15      -0.343   5.822   2.182  1.00 13.00
ATOM     16  CA  MET    16       0.575   3.547  -0.646  1.00  6.00
ATOM     17  CA  HIS    17       3.444   1.458   0.217  1.00  7.00
ATOM     18  CA  ASN    18       5.584   0.128   3.995  1.00 12.00
ATOM     19  CA  LYS    19       3.895  -2.507   2.481  1.00 18.00
ATOM     20  CA  GLU    20       1.241   0.273   3.379  1.00 19.00
ATOM     21  CA  TRP    21       0.217  -0.244  -0.375  1.00  3.00
ATOM     22  CA  GLU    22       0.787  -4.046   0.876  1.00 19.00
ATOM     23  CA  ALA    23      -1.118  -5.029  -2.116  1.00  9.00
ATOM     24  CA  ASN    24      -1.870  -6.086  -5.514  1.00 12.00
ATOM     25  CA  GLN    25      -3.776  -3.084  -5.479  1.00 16.00
ATOM     26  CA  ILE    26      -0.167  -1.790  -3.694  1.00  5.00
ATOM     27  CA  HIS    27       3.333  -1.834  -1.706  1.00  7.00
ATOM     28  CA  ASN    28       5.657  -4.623   0.109  1.00 12.00
ATOM     29  CA  GLU    29       6.723  -0.882   0.435  1.00 19.00
ATOM     30  CA  HIS    30       5.708   1.460  -2.572  1.00  7.00
ATOM     31  CA  ALA    31       3.857   2.864  -6.003  1.00  9.00
ATOM     32  CA  HIS    32       4.487  -0.775  -5.260  1.00  7.00
ATOM     33  CA  THR    33       3.720   0.402  -8.548  1.00 13.00
ATOM     34  CA  ALA    34       0.486   0.768  -6.535  1.00  9.00
ATOM     35  CA  TRP    35       1.986   1.267  -3.317  1.00  3.00
ATOM     36  CA  SER    36       0.176   4.590  -4.635  1.00 14.00
ATOM     37  CA  LEU    37      -1.642   1.585  -3.113  1.00  2.00
ATOM     38  CA  ALA    38      -5.324   2.409  -2.131  1.00  9.00
ATOM     39  CA  THR    39       6.923   2.813   0.838  1.00 13.00
TER
ENDMDL
MODEL        9
ATOM      1  CA  ARG     1      -1.997  -1.637   2.287  1.00 15.00
ATOM      2  CA  VAL     2      -3.268  -1.138  -1.557  1.00  4.00
ATOM      3  CA  GLY     3      -6.451  -2.844  -1.171  1.00 10.00
ATOM      4  CA  SER     4      -9.826  -2.926   0.071  1.00 14.00
ATOM      5  CA  SER     5      -7.171  -5.650   1.680  1.00 14.00
ATOM      6  CA  GLU     6      -4.098  -4.556   3.820  1.00 19.00
ATOM      7  CA  GLY     7      -6.065  -4.302   7.194  1.00 10.00
ATOM      8  CA  THR     8      -7.068  -0.875   6.137  1.00 13.00
ATOM      9  CA  ASP     9      -4.987   0.528   3.167  1.00 17.00
ATOM     10  CA  VAL    10      -2.947   2.105   0.479  1.00  4.00
ATOM     11  CA  ARG    11      -1.974   2.480   4.017  1.00 15.00
ATOM     12  CA  THR    12      -5.422   3.238   5.866  1.00 13.00
ATOM     13  CA  SER    13      -3.379   6.257   5.057  1.00 14.00
ATOM     14  CA  ASN    14      -1.804   8.950   2.676  1.00 12.00
ATOM     15  CA  THR    15       0.086   5.939   2.077  1.00 13.00
ATOM     16  CA  MET    16       0.598   3.514  -0.473  1.00  6.00
ATOM     17  CA  HIS    17       3.726   1.110   0.343  1.00  7.00
ATOM     18  CA  ASN    18       6.092   0.855   3.306  1.00 12.00
ATOM     19  CA  LYS    19       3.761  -1.961   2.486  1.00 18.00
ATOM     20  CA  GLU    20       0.954  -0.036   3.477  1.00 19.00
ATOM     21  CA  TRP    21       0.302  -0.182  -0.429  1.00  3.00
ATOM     22  CA  GLU    22       0.776  -3.737   0.770  1.00 19.00
ATOM     23  CA  ALA    23      -1.725  -4.574  -1.776  1.00  9.00
ATOM     24  CA  ASN    24      -4.358  -5.678  -4.217  1.00 12.00
ATOM     25  CA  GLN    25      -0.632  -4.802  -5.684  1.00 16.00
ATOM     26  CA  ILE    26      -0.257  -1.542  -3.915  1.00  5.00
ATOM     27  CA  HIS    27       3.217  -1.965  -1.989  1.00  7.00
ATOM     28  CA  ASN    28       4.730  -5.118  -0.207  1.00 12.00
ATOM     29  CA  GLU    29       6.607  -1.600   0.074  1.00 19.00
ATOM     30  CA  HIS    30       5.957   0.739  -2.644  1.00  7.00
ATOM     31  CA  ALA    31       4.792   3.055  -5.817  1.00  9.00
ATOM     32  CA  HIS    32       4.156  -0.621  -5.804  1.00  7.00
ATOM     33  CA  THR    33       2.866   1.262  -8.704  1.00 13.00
ATOM     34  CA  ALA    34      -0.488   1.300  -6.594  1.00  9.00
ATOM     35  CA  TRP    35       2.184   1.315  -3.217  1.00  3.00
ATOM     36  CA  SER    36       0.844   4.412  -5.028  1.00 14.00
ATOM     37  CA  LEU    37      -1.661   2.037  -3.078  1.00  2.00
ATOM     38  CA  ALA    38      -3.585  -0.060  -5.421  1.00  9.00
ATOM     39  CA  THR    39       7.477   2.129   0.393  1.00 13.00
TER
ENDMDL
MODEL       10
ATOM      1  CA  ARG     1      -1.690  -1.744   2.368  1.00 15.00
ATOM      2  CA  VAL     2      -3.283  -1.184  -1.290  1.00  4.00
ATOM      3  CA  GLY     3      -6.158  -3.539   0.319  1.00 10.00
ATOM      4  CA  SER     4      -7.420  -4.893   3.272  1.00 14.00
ATOM      5  CA  SER     5      -3.781  -4.622   4.524  1.00 14.00
ATOM      6  CA  GLU     6      -2.526  -1.490   6.121  1.00 19.00
ATOM      7  CA  GLY     7      -5.408   0.123   8.290  1.00 10.00
ATOM      8  CA  THR     8      -8.110  -0.534   5.571  1.00 13.00
ATOM      9  CA  ASP     9      -4.908   0.432   2.907  1.00 17.00
ATOM     10  CA  VAL    10      -2.369   2.073   0.941  1.00  4.00
ATOM     11  CA  ARG    11      -1.935   1.920   4.598  1.00 15.00
ATOM     12  CA  THR    12      -2.506   5.606   5.872  1.00 13.00
ATOM     13  CA  SER    13      -1.805   9.550   7.322  1.00 14.00
ATOM     14  CA  ASN    14       0.715   8.135   4.695  1.00 12.00
ATOM     15  CA  THR    15       0.527   6.809   1.036  1.00 13.00
ATOM     16  CA  MET    16       0.821   3.583  -0.472  1.00  6.00
ATOM     17  CA  HIS    17       3.790   1.635   0.316  1.00  7.00
ATOM     18  CA  ASN    18       5.925   0.458   3.646  1.00 12.00
ATOM     19  CA  LYS    19       3.802  -2.179   2.232  1.00 18.00
ATOM     20  CA  GLU    20       1.199   0.629   3.207  1.00 19.00
ATOM     21  CA  TRP    21       0.307  -0.165  -0.207  1.00  3.00
ATOM     22  CA  GLU    22       0.956  -3.935   0.492  1.00 19.00
ATOM     23  CA  ALA    23      -1.536  -4.442  -2.368  1.00  9.00
ATOM     24  CA  ASN    24      -1.006  -6.888  -4.944  1.00 12.00
ATOM     25  CA  GLN    25       1.783  -4.630  -5.140  1.00 16.00
ATOM     26  CA  ILE    26      -0.094  -1.297  -3.722  1.00  5.00
ATOM     27  CA  HIS    27       3.290  -1.770  -1.593  1.00  7.00
ATOM     28  CA  ASN    28       5.011  -5.068  -0.137  1.00 12.00
ATOM     29  CA  GLU    29       6.638  -1.888  -0.219  1.00 19.00
ATOM     30  CA  HIS    30       5.887   0.631  -3.089  1.00  7.00
ATOM     31  CA  ALA    31       3.676  -0.990  -5.697  1.00  9.00
ATOM     32  CA  HIS    32       4.663   2.413  -6.089  1.00  7.00
ATOM     33  CA  THR    33       2.896   0.985  -8.873  1.00 13.00
ATOM     34  CA  ALA    34      -0.204   0.703  -6.678  1.00  9.00
ATOM     35  CA  TRP    35       2.064   1.616  -3.201  1.00  3.00
ATOM     36  CA  SER    36       0.175   4.901  -4.756  1.00 14.00
ATOM     37  CA  LEU    37      -1.805   2.029  -2.768  1.00  2.00
ATOM     38  CA  ALA    38      -3.501  -0.522  -5.304  1.00  9.00
ATOM     39  CA  THR    39       7.496   1.887   0.069  1.00 13.00
TER
ENDMDL
MODEL       11
ATOM      1  CA  ARG     1      -1.653  -1.858   2.607  1.00 15.00
ATOM      2  CA  VAL     2      -3.142  -1.306  -1.215  1.00  4.00
ATOM      3  CA  GLY     3      -5.666  -4.573  -1.139  1.00 10.00
ATOM      4  CA  SER     4      -6.786  -6.130   2.440  1.00 14.00
ATOM      5  CA  SER     5      -4.273  -4.681   5.104  1.00 14.00
ATOM      6  CA  GLU     6      -2.701  -1.504   6.692  1.00 19.00
ATOM      7  CA  GLY     7      -5.563  -1.563   8.603  1.00 10.00
ATOM      8  CA  THR     8      -7.303  -0.081   5.581  1.00 13.00
ATOM      9  CA  ASP     9      -5.009   0.013   2.972  1.00 17.00
ATOM     10  CA  VAL    10      -2.632   1.858   0.749  1.00  4.00
ATOM     11  CA  ARG    11      -2.017   1.781   4.422  1.00 15.00
ATOM     12  CA  THR    12      -2.022   5.345   5.779  1.00 13.00
ATOM     13  CA  SER    13      -1.725   8.616   3.920  1.00 14.00
ATOM     14  CA  ASN    14      -2.964   9.423   0.477  1.00 12.00
ATOM     15  CA  THR    15       0.230   7.182  -0.216  1.00 13.00
ATOM     16  CA  MET    16       0.636   3.581  -0.094  1.00  6.00
ATOM     17  CA  HIS    17       3.897   1.240   0.318  1.00  7.00
ATOM     18  CA  ASN    18       6.673  -0.296   3.281  1.00 12.00
ATOM     19  CA  LYS    19       3.977  -2.504   2.266  1.00 18.00
ATOM     20  CA  GLU    20       1.315   0.176   3.561  1.00 19.00
ATOM     21  CA  TRP    21       0.409  -0.187  -0.266  1.00  3.00
ATOM     22  CA  GLU    22       0.780  -3.698   0.393  1.00 19.00
ATOM     23  CA  ALA    23      -1.822  -4.753  -2.200  1.00  9.00
ATOM     24  CA  ASN    24       0.487  -5.924  -4.902  1.00 12.00
ATOM     25  CA  GLN    25       1.476  -2.900  -6.935  1.00 16.00
ATOM     26  CA  ILE    26      -0.136  -1.387  -3.642  1.00  5.00
ATOM     27  CA  HIS    27       3.279  -1.869  -1.859  1.00  7.00
ATOM     28  CA  ASN    28       6.333  -4.423  -2.627  1.00 12.00
ATOM     29  CA  GLU    29       6.613  -1.584  -0.481  1.00 19.00
ATOM     30  CA  HIS    30       5.739   1.363  -2.764  1.00  7.00
ATOM     31  CA  ALA    31       4.389   3.919  -5.418  1.00  9.00
ATOM     32  CA  HIS    32       4.069   4.555  -1.769  1.00  7.00
ATOM     33  CA  THR    33       3.324   7.554  -4.389  1.00 13.00
ATOM     34  CA  ALA    34       0.236   5.250  -3.641  1.00  9.00
ATOM     35  CA  TRP    35       1.997   1.589  -3.100  1.00  3.00
ATOM     36  CA  SER    36      -0.381   1.836  -6.140  1.00 14.00
ATOM     37  CA  LEU    37      -1.684   2.045  -2.859  1.00  2.00
ATOM     38  CA  ALA    38      -5.071   1.822  -2.338  1.00  9.00
ATOM     39  CA  THR    39       7.659   1.908   0.507  1.00 13.00
TER
ENDMDL
MODEL       12
ATOM      1  CA  ARG     1      -2.070  -1.577   2.203  1.00 15.00
ATOM      2  CA  VAL     2      -3.171  -0.989  -1.437  1.00  4.00
ATOM      3  CA  GLY     3      -6.692  -2.118  -1.587  1.00 10.00
ATOM      4  CA  SER     4      -7.397  -3.561   1.871  1.00 14.00
ATOM      5  CA  SER     5      -5.834  -2.606   5.073  1.00 14.00
ATOM      6  CA  GLU     6      -2.276  -1.866   6.104  1.00 19.00
ATOM      7  CA  GLY     7      -4.358  -0.040   8.434  1.00 10.00
ATOM      8  CA  THR     8      -7.217   1.002   5.599  1.00 13.00
ATOM      9  CA  ASP     9      -5.417   0.312   2.713  1.00 17.00
ATOM     10  CA  VAL    10      -2.423   2.197   0.714  1.00  4.00
ATOM     11  CA  ARG    11      -2.200   1.613   4.383  1.00 15.00
ATOM     12  CA  THR    12       0.985   2.798   6.759  1.00 13.00
ATOM     13  CA  SER    13      -0.662   6.556   7.155  1.00 14.00
ATOM     14  CA  ASN    14       0.886   7.672   3.713  1.00 12.00
ATOM     15  CA  THR    15      -1.499   6.819   0.487  1.00 13.00
ATOM     16  CA  MET    16       0.988   3.856  -0.546  1.00  6.00
ATOM     17  CA  HIS    17       3.718   1.581   0.084  1.00  7.00
ATOM     18  CA  ASN    18       5.089   0.758   3.441  1.00 12.00
ATOM     19  CA  LYS    19       3.344  -2.300   2.325  1.00 18.00
ATOM     20  CA  GLU    20       1.064  -0.130   3.611  1.00 19.00
ATOM     21  CA  TRP    21       0.492  -0.148  -0.221  1.00  3.00
ATOM     22  CA  GLU    22       0.720  -4.021   0.577  1.00 19.00
ATOM     23  CA  ALA    23      -1.599  -4.397  -1.961  1.00  9.00
ATOM     24  CA  ASN    24      -2.170  -6.932  -4.514  1.00 12.00
ATOM     25  CA  GLN    25      -1.092  -3.698  -6.545  1.00 16.00
ATOM     26  CA  ILE    26       0.167  -1.529  -3.926  1.00  5.00
ATOM     27  CA  HIS    27       3.342  -1.890  -2.191  1.00  7.00
ATOM     28  CA  ASN    28       5.090  -4.891  -0.416  1.00 12.00
ATOM     29  CA  GLU    29       6.244  -1.262   0.272  1.00 19.00
ATOM     30  CA  HIS    30       6.129   0.604  -2.677  1.00  7.00
ATOM     31  CA  ALA    31       5.292   3.038  -5.114  1.00  9.00
ATOM     32  CA  HIS    32       4.204  -0.582  -5.797  1.00  7.00
ATOM     33  CA  THR    33       1.549  -1.268  -8.339  1.00 13.00
ATOM     34  CA  ALA    34      -0.625   1.282  -6.425  1.00  9.00
ATOM     35  CA  TRP    35       2.262   1.631  -3.313  1.00  3.00
ATOM     36  CA  SER    36       0.557   4.524  -5.060  1.00 14.00
ATOM     37  CA  LEU    37      -1.366   1.983  -2.829  1.00  2.00
ATOM     38  CA  ALA    38      -3.805  -0.160  -5.052  1.00  9.00
ATOM     39  CA  THR    39       7.404   2.398   0.312  1.00 13.00
TER
ENDMDL
MODEL       13
ATOM      1  CA  ARG     1      -2.038  -1.957   2.087  1.00 15.00
ATOM      2  CA  VAL     2      -3.145  -1.340  -1.994  1.00  4.00
ATOM      3  CA  GLY     3      -5.274  -4.345  -0.442  1.00 10.00
ATOM      4  CA  SER     4      -6.854  -5.457   2.865  1.00 14.00
ATOM      5  CA  SER     5      -3.285  -5.076   3.994  1.00 14.00
ATOM      6  CA  GLU     6      -2.896  -1.565   5.943  1.00 19.00
ATOM      7  CA  GLY     7      -5.833  -1.928   8.884  1.00 10.00
ATOM      8  CA  THR     8      -7.861  -1.122   5.376  1.00 13.00
ATOM      9  CA  ASP     9      -5.496  -0.381   2.364  1.00 17.00
ATOM     10  CA  VAL    10      -3.074   1.808   0.411  1.00  4.00
ATOM     11  CA  ARG    11      -2.448   1.664   4.135  1.00 15.00
ATOM     12  CA  THR    12      -2.054   5.190   4.996  1.00 13.00
ATOM     13  CA  SER    13      -0.671   8.680   4.941  1.00 14.00
ATOM     14  CA  ASN    14       2.649   7.934   3.357  1.00 12.00
ATOM     15  CA  THR    15       1.850   4.088   3.142  1.00 13.00
ATOM     16  CA  MET    16       0.559   3.278  -0.100  1.00  6.00
ATOM     17  CA  HIS    17       3.585   1.229   0.327  1.00  7.00
ATOM     18  CA  ASN    18       6.165   1.367   3.444  1.00 12.00
ATOM     19  CA  LYS    19       4.410  -1.837   2.706  1.00 18.00
ATOM     20  CA  GLU    20       0.860   0.146   3.211  1.00 19.00
ATOM     21  CA  TRP    21       0.018  -0.269  -0.384  1.00  3.00
ATOM     22  CA  GLU    22       1.347  -3.536   1.063  1.00 19.00
ATOM     23  CA  ALA    23      -1.065  -4.547  -1.854  1.00  9.00
ATOM     24  CA  ASN    24      -2.757  -5.932  -5.180  1.00 12.00
ATOM     25  CA  GLN    25       0.800  -4.900  -5.015  1.00 16.00
ATOM     26  CA  ILE    26      -0.111  -1.555  -4.008  1.00  5.00
ATOM     27  CA  HIS    27       3.072  -1.829  -1.911  1.00  7.00
ATOM     28  CA  ASN    28       4.679  -4.978  -0.383  1.00 12.00
ATOM     29  CA  GLU    29       6.894  -1.808  -0.172  1.00 19.00
ATOM     30  CA  HIS    30       5.613   0.574  -3.090  1.00  7.00
ATOM     31  CA  ALA    31       3.574  -0.562  -6.049  1.00  9.00
ATOM     32  CA  HIS    32       4.623   2.915  -5.707  1.00  7.00
ATOM     33  CA  THR    33       2.079   3.357  -8.429  1.00 13.00
ATOM     34  CA  ALA    34       0.017   1.070  -6.499  1.00  9.00
ATOM     35  CA  TRP    35       1.971   1.538  -3.195  1.00  3.00
ATOM     36  CA  SER    36       0.777   4.777  -4.495  1.00 14.00
ATOM     37  CA  LEU    37      -1.597   1.847  -3.101  1.00  2.00
ATOM     38  CA  ALA    38      -5.645   2.290  -2.351  1.00  9.00
ATOM     39  CA  THR    39       7.259   2.036   0.040  1.00 13.00
TER
ENDMDL
MODEL       14
ATOM      1  CA  ARG     1      -1.904  -2.002   2.368  1.00 15.00
ATOM      2  CA  VAL     2      -3.133  -1.269  -1.487  1.00  4.00
ATOM      3  CA  GLY     3      -5.234  -4.539  -0.631  1.00 10.00
ATOM      4  CA  SER     4      -5.041  -6.810   2.644  1.00 14.00
ATOM      5  CA  SER     5      -2.955  -5.439   5.855  1.00 14.00
ATOM      6  CA  GLU     6       0.263  -3.886   5.014  1.00 19.00
ATOM      7  CA  GLY     7      -0.923  -2.082   8.121  1.00 10.00
ATOM      8  CA  THR     8      -3.334   0.676   7.142  1.00 13.00
ATOM      9  CA  ASP     9      -4.885   0.442   3.504  1.00 17.00
ATOM     10  CA  VAL    10      -2.589   2.071   0.694  1.00  4.00
ATOM     11  CA  ARG    11      -2.159   2.987   4.333  1.00 15.00
ATOM     12  CA  THR    12       0.006   5.706   5.387  1.00 13.00
ATOM     13  CA  SER    13       3.670   6.678   5.441  1.00 14.00
ATOM     14  CA  ASN    14       3.435   9.584   3.222  1.00 12.00
ATOM     15  CA  THR    15       2.061   6.414   1.393  1.00 13.00
ATOM     16  CA  MET    16       0.486   3.653  -0.615  1.00  6.00
ATOM     17  CA  HIS    17       3.611   1.477   0.139  1.00  7.00
ATOM     18  CA  ASN    18       5.236   0.949   4.153  1.00 12.00
ATOM     19  CA  LYS    19       3.303  -2.267   3.120  1.00 18.00
ATOM     20  CA  GLU    20       0.767   0.483   3.397  1.00 19.00
ATOM     21  CA  TRP    21       0.335  -0.192  -0.520  1.00  3.00
ATOM     22  CA  GLU    22       0.876  -3.971   0.495  1.00 19.00
ATOM     23  CA  ALA    23      -1.530  -4.798  -2.292  1.00  9.00
ATOM     24  CA  ASN    24      -1.701  -6.544  -5.874  1.00 12.00
ATOM     25  CA  GLN    25      -2.907  -3.015  -6.391  1.00 16.00
ATOM     26  CA  ILE    26      -0.200  -1.758  -3.809  1.00  5.00
ATOM     27  CA  HIS    27       3.305  -1.885  -1.906  1.00  7.00
ATOM     28  CA  ASN    28       6.860  -3.696  -1.599  1.00 12.00
ATOM     29  CA  GLU    29       6.053  -1.158   0.774  1.00 19.00
ATOM     30  CA  HIS    30       5.790   0.633  -2.839  1.00  7.00
ATOM     31  CA  ALA    31       4.844   2.532  -5.883  1.00  9.00
ATOM     32  CA  HIS    32       4.001  -0.793  -5.666  1.00  7.00
ATOM     33  CA  THR    33       1.364  -1.777  -8.726  1.00 13.00
ATOM     34  CA  ALA    34       0.125   0.787  -6.544  1.00  9.00
ATOM     35  CA  TRP    35       2.064   1.430  -3.367  1.00  3.00
ATOM     36  CA  SER    36       0.436   5.072  -4.222  1.00 14.00
ATOM     37  CA  LEU    37      -1.591   1.718  -3.221  1.00  2.00
ATOM     38  CA  ALA    38      -5.065   2.085  -2.102  1.00  9.00
ATOM     39  CA  THR    39       7.336   2.307   0.251  1.00 13.00
TER
ENDMDL
MODEL       15
ATOM      1  CA  ARG     1      -2.227  -1.479   1.967  1.00 15.00
ATOM      2  CA  VAL     2      -3.084  -0.944  -1.227  1.00  4.00
ATOM      3  CA  GLY     3      -5.150  -4.093   0.850  1.00 10.00
ATOM      4  CA  SER     4      -4.862  -6.661   4.043  1.00 14.00
ATOM      5  CA  SER     5      -1.262  -5.720   4.280  1.00 14.00
ATOM      6  CA  GLU     6      -2.687  -2.572   5.554  1.00 19.00
ATOM      7  CA  GLY     7      -5.082  -3.632   8.242  1.00 10.00
ATOM      8  CA  THR     8      -7.077  -2.250   5.218  1.00 13.00
ATOM      9  CA  ASP     9      -5.322   0.506   2.647  1.00 17.00
ATOM     10  CA  VAL    10      -2.332   2.208   0.730  1.00  4.00
ATOM     11  CA  ARG    11      -2.405   1.175   4.870  1.00 15.00
ATOM     12  CA  THR    12       0.299   2.542   6.888  1.00 13.00
ATOM     13  CA  SER    13      -0.642   5.452   4.305  1.00 14.00
ATOM     14  CA  ASN    14       1.655   8.255   3.856  1.00 12.00
ATOM     15  CA  THR    15       3.729   6.641   0.673  1.00 13.00
ATOM     16  CA  MET    16       1.010   3.877  -0.652  1.00  6.00
ATOM     17  CA  HIS    17       3.864   1.369   0.020  1.00  7.00
ATOM     18  CA  ASN    18       5.609   1.382   3.154  1.00 12.00
ATOM     19  CA  LYS    19       3.973  -2.156   2.631  1.00 18.00
ATOM     20  CA  GLU    20       0.874   0.311   3.495  1.00 19.00
ATOM     21  CA  TRP    21       0.419  -0.070  -0.348  1.00  3.00
ATOM     22  CA  GLU    22       0.887  -3.502   1.096  1.00 19.00
ATOM     23  CA  ALA    23      -1.542  -4.401  -1.773  1.00  9.00
ATOM     24  CA  ASN    24       1.304  -6.103  -2.975  1.00 12.00
ATOM     25  CA  GLN    25       0.480  -4.325  -6.222  1.00 16.00
ATOM     26  CA  ILE    26      -0.347  -1.530  -3.667  1.00  5.00
ATOM     27  CA  HIS    27       3.282  -1.746  -1.765  1.00  7.00
ATOM     28  CA  ASN    28       4.998  -5.144  -1.067  1.00 12.00
ATOM     29  CA  GLU    29       6.453  -1.391   0.170  1.00 19.00
ATOM     30  CA  HIS    30       5.998   0.581  -2.935  1.00  7.00
ATOM     31  CA  ALA    31       4.504   2.462  -5.982  1.00  9.00
ATOM     32  CA  HIS    32       3.911  -1.192  -5.617  1.00  7.00
ATOM     33  CA  THR    33       1.669  -1.496  -8.586  1.00 13.00
ATOM     34  CA  ALA    34      -0.299   0.924  -6.265  1.00  9.00
ATOM     35  CA  TRP    35       2.203   1.358  -3.389  1.00  3.00
ATOM     36  CA  SER    36       0.632   4.589  -4.637  1.00 14.00
ATOM     37  CA  LEU    37      -1.444   2.100  -2.795  1.00  2.00
ATOM     38  CA  ALA    38      -3.591  -0.230  -5.046  1.00  9.00
ATOM     39  CA  THR    39       7.608   2.193   0.149  1.00 13.00
TER
ENDMDL
MODEL       16
ATOM      1  CA  ARG     1      -2.048  -1.743   2.472  1.00 15.00
ATOM      2  CA  VAL     2      -3.287  -1.285  -1.593  1.00  4.00
ATOM      3  CA  GLY     3      -5.139  -4.443  -0.680  1.00 10.00
ATOM      4  CA  SER     4      -4.869  -5.757   3.073  1.00 14.00
ATOM      5  CA  SER     5      -1.576  -5.211   5.517  1.00 14.00
ATOM      6  CA  GLU     6      -2.254  -1.434   6.081  1.00 19.00
ATOM      7  CA  GLY     7      -5.782  -1.016   8.146  1.00 10.00
ATOM      8  CA  THR     8      -7.964   1.436   6.547  1.00 13.00
ATOM      9  CA  ASP     9      -5.250   0.813   3.331  1.00 17.00
ATOM     10  CA  VAL    10      -2.724   1.780   0.534  1.00  4.00
ATOM     11  CA  ARG    11      -1.835   2.358   3.990  1.00 15.00
ATOM     12  CA  THR    12       0.351   3.286   6.578  1.00 13.00
ATOM     13  CA  SER    13       3.401   5.779   6.619  1.00 14.00
ATOM     14  CA  ASN    14       2.378   6.864   3.131  1.00 12.00
ATOM     15  CA  THR    15       3.517   5.590   0.191  1.00 13.00
ATOM     16  CA  MET    16       0.617   3.349  -0.535  1.00  6.00
ATOM     17  CA  HIS    17       3.522   1.106   0.093  1.00  7.00
ATOM     18  CA  ASN    18       5.163   1.054   3.587  1.00 12.00
ATOM     19  CA  LYS    19       4.144  -2.475   3.538  1.00 18.00
ATOM     20  CA  GLU    20       1.265   0.051   3.064  1.00 19.00
ATOM     21  CA  TRP    21       0.112  -0.462  -0.509  1.00  3.00
ATOM     22  CA  GLU    22       0.938  -3.826   1.484  1.00 19.00
ATOM     23  CA  ALA    23      -0.841  -4.770  -1.857  1.00  9.00
ATOM     24  CA  ASN    24       2.160  -6.276  -3.906  1.00 12.00
ATOM     25  CA  GLN    25       0.106  -4.146  -6.241  1.00 16.00
ATOM     26  CA  ILE    26      -0.496  -1.449  -4.110  1.00  5.00
ATOM     27  CA  HIS    27       2.708  -2.236  -2.148  1.00  7.00
ATOM     28  CA  ASN    28       4.801  -4.584  -0.405  1.00 12.00
ATOM     29  CA  GLU    29       6.370  -1.467   0.599  1.00 19.00
ATOM     30  CA  HIS    30       5.732   0.396  -2.740  1.00  7.00
ATOM     31  CA  ALA    31       4.485   3.177  -5.342  1.00  9.00
ATOM     32  CA  HIS    32       4.286  -0.696  -5.921  1.00  7.00
ATOM     33  CA  THR    33       2.479   0.279  -8.898  1.00 13.00
ATOM     34  CA  ALA    34       0.206   1.156  -6.723  1.00  9.00
ATOM     35  CA  TRP    35       2.160   1.219  -3.247  1.00  3.00
ATOM     36  CA  SER    36       0.957   4.470  -4.574  1.00 14.00
ATOM     37  CA  LEU    37      -1.559   1.826  -3.200  1.00  2.00
ATOM     38  CA  ALA    38      -3.276   4.845  -1.567  1.00  9.00
ATOM     39  CA  THR    39       7.109   2.214   0.330  1.00 13.00
TER
ENDMDL
MODEL       17
ATOM      1  CA  ARG     1      -2.224  -1.854   2.293  1.00 15.00
ATOM      2  CA  VAL     2      -3.245  -1.326  -1.620  1.00  4.00
ATOM      3  CA  GLY     3      -5.986  -3.500   0.070  1.00 10.00
ATOM      4  CA  SER     4      -6.724  -4.290   3.730  1.00 14.00
ATOM      5  CA  SER     5      -5.216  -3.864   7.264  1.00 14.00
ATOM      6  CA  GLU     6      -2.853  -1.133   6.254  1.00 19.00
ATOM      7  CA  GLY     7      -4.373   0.889   8.928  1.00 10.00
ATOM      8  CA  THR     8      -6.967   0.231   6.200  1.00 13.00
ATOM      9  CA  ASP     9      -5.216   0.294   2.853  1.00 17.00
ATOM     10  CA  VAL    10      -3.001   1.961   0.513  1.00  4.00
ATOM     11  CA  ARG    11      -1.872   1.769   4.014  1.00 15.00
ATOM     12  CA  THR    12      -0.491   5.338   3.955  1.00 13.00
ATOM     13  CA  SER    13       1.680   6.469   6.509  1.00 14.00
ATOM     14  CA  ASN    14       4.041   3.660   5.954  1.00 12.00
ATOM     15  CA  THR    15       2.935   4.668   2.612  1.00 13.00
ATOM     16  CA  MET    16       0.763   3.411  -0.291  1.00  6.00
ATOM     17  CA  HIS    17       3.543   1.093   0.359  1.00  7.00
ATOM     18  CA  ASN    18       5.572   0.899   3.362  1.00 12.00
ATOM     19  CA  LYS    19       4.479  -2.455   2.587  1.00 18.00
ATOM     20  CA  GLU    20       1.291  -0.158   3.268  1.00 19.00
ATOM     21  CA  TRP    21       0.019  -0.229  -0.400  1.00  3.00
ATOM     22  CA  GLU    22       1.097  -3.381   1.063  1.00 19.00
ATOM     23  CA  ALA    23      -1.385  -4.350  -1.770  1.00  9.00
ATOM     24  CA  ASN    24      -1.136  -6.839  -4.808  1.00 12.00
ATOM     25  CA  GLN    25      -0.888  -3.676  -7.291  1.00 16.00
ATOM     26  CA  ILE    26      -0.370  -1.416  -4.061  1.00  5.00
ATOM     27  CA  HIS    27       3.049  -1.917  -1.908  1.00  7.00
ATOM     28  CA  ASN    28       4.471  -4.913  -0.339  1.00 12.00
ATOM     29  CA  GLU    29       6.605  -2.136  -0.774  1.00 19.00
ATOM     30  CA  HIS    30       5.452   0.793  -2.890  1.00  7.00
ATOM     31  CA  ALA    31       4.312   3.565  -5.280  1.00  9.00
ATOM     32  CA  HIS    32       4.256   4.355  -1.760  1.00  7.00
ATOM     33  CA  THR    33       2.926   7.874  -2.891  1.00 13.00
ATOM     34  CA  ALA    34       0.297   5.254  -3.501  1.00  9.00
ATOM     35  CA  TRP    35       1.892   1.687  -3.363  1.00  3.00
ATOM     36  CA  SER    36      -0.085   2.599  -6.857  1.00 14.00
ATOM     37  CA  LEU    37      -1.694   1.996  -2.869  1.00  2.00
ATOM     38  CA  ALA    38      -3.264   5.283  -0.973  1.00  9.00
ATOM     39  CA  THR    39       7.325   1.558   0.191  1.00 13.00
TER
ENDMDL
MODEL       18
ATOM      1  CA  ARG     1      -1.476  -1.857   2.460  1.00 15.00
ATOM      2  CA  VAL     2      -3.009  -1.199  -1.047  1.00  4.00
ATOM      3  CA  GLY     3      -6.667  -2.329  -1.329  1.00 10.00
ATOM      4  CA  SER     4      -7.626  -4.655   1.325  1.00 14.00
ATOM      5  CA  SER     5      -4.664  -6.814   2.650  1.00 14.00
ATOM      6  CA  GLU     6      -1.711  -5.088   4.429  1.00 19.00
ATOM      7  CA  GLY     7      -3.641  -3.237   7.392  1.00 10.00
ATOM      8  CA  THR     8      -6.199  -0.884   6.470  1.00 13.00
ATOM      9  CA  ASP     9      -3.822   0.846   4.070  1.00 17.00
ATOM     10  CA  VAL    10      -2.831   2.344   0.384  1.00  4.00
ATOM     11  CA  ARG    11      -0.939   3.267   3.358  1.00 15.00
ATOM     12  CA  THR    12      -2.204   5.250   6.210  1.00 13.00
ATOM     13  CA  SER    13      -2.596   7.930   3.093  1.00 14.00
ATOM     14  CA  ASN    14       0.425   9.519   1.488  1.00 12.00
ATOM     15  CA  THR    15       2.210   6.190   1.768  1.00 13.00
ATOM     16  CA  MET    16       0.556   3.615  -0.458  1.00  6.00
ATOM     17  CA  HIS    17       3.844   1.453   0.186  1.00  7.00
ATOM     18  CA  ASN    18       5.218   0.985   3.813  1.00 12.00
ATOM     19  CA  LYS    19       3.769  -2.761   2.716  1.00 18.00
ATOM     20  CA  GLU    20       1.436   0.399   3.203  1.00 19.00
ATOM     21  CA  TRP    21       0.385   0.001  -0.352  1.00  3.00
ATOM     22  CA  GLU    22       1.084  -3.614   0.293  1.00 19.00
ATOM     23  CA  ALA    23      -2.041  -4.709  -2.036  1.00  9.00
ATOM     24  CA  ASN    24      -0.432  -8.031  -3.418  1.00 12.00
ATOM     25  CA  GLN    25       0.733  -5.312  -5.338  1.00 16.00
ATOM     26  CA  ILE    26      -0.032  -1.706  -3.495  1.00  5.00
ATOM     27  CA  HIS    27       3.341  -1.577  -1.980  1.00  7.00
ATOM     28  CA  ASN    28       4.680  -4.802  -0.880  1.00 12.00
ATOM     29  CA  GLU    29       6.407  -1.438   0.317  1.00 19.00
ATOM     30  CA  HIS    30       6.077   0.952  -2.644  1.00  7.00
ATOM     31  CA  ALA    31       4.709   2.738  -5.815  1.00  9.00
ATOM     32  CA  HIS    32       3.802  -1.078  -5.997  1.00  7.00
ATOM     33  CA  THR    33       1.662  -1.025  -9.395  1.00 13.00
ATOM     34  CA  ALA    34       0.288   0.628  -6.418  1.00  9.00
ATOM     35  CA  TRP    35       2.083   1.615  -3.244  1.00  3.00
ATOM     36  CA  SER    36       0.145   5.195  -4.507  1.00 14.00
ATOM     37  CA  LEU    37      -1.455   1.927  -3.306  1.00  2.00
ATOM     38  CA  ALA    38      -5.223   1.562  -2.705  1.00  9.00
ATOM     39  CA  THR    39       7.598   2.062   0.655  1.00 13.00
TER
ENDMDL
MODEL       19
ATOM      1  CA  ARG     1      -1.996  -1.821   2.153  1.00 15.00
ATOM      2  CA  VAL     2      -3.199  -1.348  -1.614  1.00  4.00
ATOM      3  CA  GLY     3      -5.014  -3.970  -0.161  1.00 10.00
ATOM      4  CA  SER     4      -3.627  -6.598   2.358  1.00 14.00
ATOM      5  CA  SER     5      -4.691  -5.295   5.499  1.00 14.00
ATOM      6  CA  GLU     6      -2.520  -1.914   5.624  1.00 19.00
ATOM      7  CA  GLY     7      -3.442   0.895   7.786  1.00 10.00
ATOM      8  CA  THR     8      -6.013   2.832   5.871  1.00 13.00
ATOM      9  CA  ASP     9      -5.284   0.428   2.784  1.00 17.00
ATOM     10  CA  VAL    10      -2.877   2.144   0.479  1.00  4.00
ATOM     11  CA  ARG    11      -1.953   1.592   4.216  1.00 15.00
ATOM     12  CA  THR    12      -1.443   4.089   6.986  1.00 13.00
ATOM     13  CA  SER    13      -2.084   7.548   6.772  1.00 14.00
ATOM     14  CA  ASN    14      -2.275   7.686   2.929  1.00 12.00
ATOM     15  CA  THR    15       0.909   5.442   2.640  1.00 13.00
ATOM     16  CA  MET    16       0.624   3.567  -0.549  1.00  6.00
ATOM     17  CA  HIS    17       3.668   1.348   0.464  1.00  7.00
ATOM     18  CA  ASN    18       5.342   0.625   3.717  1.00 12.00
ATOM     19  CA  LYS    19       3.677  -2.483   2.501  1.00 18.00
ATOM     20  CA  GLU    20       1.363   0.205   3.021  1.00 19.00
ATOM     21  CA  TRP    21       0.175  -0.192  -0.369  1.00  3.00
ATOM     22  CA  GLU    22       0.672  -3.959   0.692  1.00 19.00
ATOM     23  CA  ALA    23      -1.704  -4.644  -2.145  1.00  9.00
ATOM     24  CA  ASN    24      -0.971  -6.077  -5.836  1.00 12.00
ATOM     25  CA  GLN    25       1.870  -4.154  -6.464  1.00 16.00
ATOM     26  CA  ILE    26       0.203  -1.726  -3.928  1.00  5.00
ATOM     27  CA  HIS    27       3.423  -1.963  -1.759  1.00  7.00
ATOM     28  CA  ASN    28       6.636  -4.470  -1.664  1.00 12.00
ATOM     29  CA  GLU    29       6.429  -1.126   0.626  1.00 19.00
ATOM     30  CA  HIS    30       5.846   1.303  -2.472  1.00  7.00
ATOM     31  CA  ALA    31       3.889   3.277  -5.701  1.00  9.00
ATOM     32  CA  HIS    32       4.255   4.381  -1.555  1.00  7.00
ATOM     33  CA  THR    33       3.551   7.693  -3.182  1.00 13.00
ATOM     34  CA  ALA    34       0.554   4.640  -3.989  1.00  9.00
ATOM     35  CA  TRP    35       2.144   1.427  -3.095  1.00  3.00
ATOM     36  CA  SER    36       0.167   1.179  -6.440  1.00 14.00
ATOM     37  CA  LEU    37      -1.591   1.577  -3.052  1.00  2.00
ATOM     38  CA  ALA    38      -5.349   1.438  -2.876  1.00  9.00
ATOM     39  CA  THR    39       7.256   2.474   0.894  1.00 13.00
TER
ENDMDL
MODEL       20
ATOM      1  CA  ARG     1      -2.116  -1.754   2.231  1.00 15.00
ATOM      2  CA  VAL     2      -3.211  -1.404  -1.359  1.00  4.00
ATOM      3  CA  GLY     3      -5.641  -3.794  -2.627  1.00 10.00
ATOM      4  CA  SER     4      -4.960  -6.079   0.467  1.00 14.00
ATOM      5  CA  SER     5      -4.459  -4.457   4.304  1.00 14.00
ATOM      6  CA  GLU     6      -2.325  -1.599   5.914  1.00 19.00
ATOM      7  CA  GLY     7      -4.036   0.276   8.677  1.00 10.00
ATOM      8  CA  THR     8      -6.117  -0.560   6.198  1.00 13.00
ATOM      9  CA  ASP     9      -5.402   0.376   2.507  1.00 17.00
ATOM     10  CA  VAL    10      -2.702   2.094   0.438  1.00  4.00
ATOM     11  CA  ARG    11      -2.310   1.778   4.041  1.00 15.00
ATOM     12  CA  THR    12      -3.876   4.851   4.433  1.00 13.00
ATOM     13  CA  SER    13      -2.118   5.484   7.897  1.00 14.00
ATOM     14  CA  ASN    14       0.590   2.852   7.027  1.00 12.00
ATOM     15  CA  THR    15       0.826   4.249   3.516  1.00 13.00
ATOM     16  CA  MET    16       0.932   3.530  -0.497  1.00  6.00
ATOM     17  CA  HIS    17       3.773   1.313   0.176  1.00  7.00
ATOM     18  CA  ASN    18       5.280   0.818   3.327  1.00 12.00
ATOM     19  CA  LYS    19       3.945  -2.583   2.990  1.00 18.00
ATOM     20  CA  GLU    20       0.995   0.236   3.290  1.00 19.00
ATOM     21  CA  TRP    21       0.137  -0.130  -0.219  1.00  3.00
ATOM     22  CA  GLU    22       0.801  -3.584   1.171  1.00 19.00
ATOM     23  CA  ALA    23      -1.217  -4.533  -1.654  1.00  9.00
ATOM     24  CA  ASN    24       0.463  -6.506  -4.286  1.00 12.00
ATOM     25  CA  GLN    25       0.867  -3.708  -7.117  1.00 16.00
ATOM     26  CA  ILE    26      -0.172  -1.653  -3.672  1.00  5.00
ATOM     27  CA  HIS    27       3.068  -2.049  -2.013  1.00  7.00
ATOM     28  CA  ASN    28       4.361  -4.976  -0.387  1.00 12.00
ATOM     29  CA  GLU    29       6.301  -1.408   0.193  1.00 19.00
ATOM     30  CA  HIS    30       5.750   0.771  -3.027  1.00  7.00
ATOM     31  CA  ALA    31       4.305   3.349  -5.600  1.00  9.00
ATOM     32  CA  HIS    32       4.465   4.468  -1.734  1.00  7.00
ATOM     33  CA  THR    33       3.997   7.390  -3.905  1.00 13.00
ATOM     34  CA  ALA    34       0.867   4.901  -4.126  1.00  9.00
ATOM     35  CA  TRP    35       1.933   1.416  -3.214  1.00  3.00
ATOM     36  CA  SER    36       0.080   2.158  -6.594  1.00 14.00
ATOM     37  CA  LEU    37      -1.706   1.730  -3.250  1.00  2.00
ATOM     38  CA  ALA    38      -3.362  -0.854  -5.330  1.00  9.00
ATOM     39  CA  THR    39       7.477   2.195   0.007  1.00 13.00
TER
ENDMDL
MODEL       21
ATOM      1  CA  ARG     1      -1.436  -2.120   2.136  1.00 15.00
ATOM      2  CA  VAL     2      -2.892  -1.394  -1.390  1.00  4.00
ATOM      3  CA  GLY     3      -5.123  -4.739  -0.675  1.00 10.00
ATOM      4  CA  SER     4      -5.269  -6.420   2.753  1.00 14.00
ATOM      5  CA  SER     5      -2.319  -5.809   5.872  1.00 14.00
ATOM      6  CA  GLU     6       0.487  -3.224   5.091  1.00 19.00
ATOM      7  CA  GLY     7       1.076  -2.322   8.712  1.00 10.00
ATOM      8  CA  THR     8      -2.432  -0.718   8.027  1.00 13.00
ATOM      9  CA  ASP     9      -3.133   0.630   4.499  1.00 17.00
ATOM     10  CA  VAL    10      -2.530   1.923   0.558  1.00  4.00
ATOM     11  CA  ARG    11      -1.268   3.854   3.607  1.00 15.00
ATOM     12  CA  THR    12      -4.331   5.454   4.946  1.00 13.00
ATOM     13  CA  SER    13      -4.927   8.679   3.557  1.00 14.00
ATOM     14  CA  ASN    14      -1.127   8.255   2.626  1.00 12.00
ATOM     15  CA  THR    15      -0.994   6.772  -0.713  1.00 13.00
ATOM     16  CA  MET    16       0.714   3.590  -0.672  1.00  6.00
ATOM     17  CA  HIS    17       3.716   1.891   0.155  1.00  7.00
ATOM     18  CA  ASN    18       4.638   1.149   3.530  1.00 12.00
ATOM     19  CA  LYS    19       3.372  -2.343   3.121  1.00 18.00
ATOM     20  CA  GLU    20       0.893   0.658   3.289  1.00 19.00
ATOM     21  CA  TRP    21       0.424  -0.136  -0.461  1.00  3.00
ATOM     22  CA  GLU    22       1.428  -3.999   0.265  1.00 19.00
ATOM     23  CA  ALA    23      -1.646  -5.044  -1.781  1.00  9.00
ATOM     24  CA  ASN    24      -2.971  -6.775  -5.288  1.00 12.00
ATOM     25  CA  GLN    25      -3.840  -2.724  -5.698  1.00 16.00
ATOM     26  CA  ILE    26      -0.226  -1.618  -3.838  1.00  5.00
ATOM     27  CA  HIS    27       3.414  -1.789  -2.192  1.00  7.00
ATOM     28  CA  ASN    28       5.962  -4.938  -1.533  1.00 12.00
ATOM     29  CA  GLU    29       6.098  -1.700   0.425  1.00 19.00
ATOM     30  CA  HIS    30       5.951   0.830  -2.770  1.00  7.00
ATOM     31  CA  ALA    31       4.979   2.811  -5.463  1.00  9.00
ATOM     32  CA  HIS    32       4.394  -1.059  -5.772  1.00  7.00
ATOM     33  CA  THR    33       2.326   0.083  -8.957  1.00 13.00
ATOM     34  CA  ALA    34      -0.130   1.173  -6.432  1.00  9.00
ATOM     35  CA  TRP    35       2.224   1.550  -3.447  1.00  3.00
ATOM     36  CA  SER    36       0.129   4.644  -4.943  1.00 14.00
ATOM     37  CA  LEU    37      -1.375   2.029  -3.126  1.00  2.00
ATOM     38  CA  ALA    38      -5.009   1.740  -2.365  1.00  9.00
ATOM     39  CA  THR    39       7.523   1.823   0.478  1.00 13.00
TER
ENDMDL
MODEL       22
ATOM      1  CA  ARG     1      -1.734  -1.894   1.992  1.00 15.00
ATOM      2  CA  VAL     2      -3.426  -0.879  -1.420  1.00  4.00
ATOM      3  CA  GLY     3      -5.882  -4.092  -2.095  1.00 10.00
ATOM      4  CA  SER     4      -5.341  -3.786   1.605  1.00 14.00
ATOM      5  CA  SER     5      -3.994  -4.463   4.983  1.00 14.00
ATOM      6  CA  GLU     6      -2.039  -1.471   6.237  1.00 19.00
ATOM      7  CA  GLY     7      -5.664  -0.950   6.364  1.00 10.00
ATOM      8  CA  THR     8      -8.526  -0.013   4.584  1.00 13.00
ATOM      9  CA  ASP     9      -5.159  -0.126   2.471  1.00 17.00
ATOM     10  CA  VAL    10      -2.759   2.212   0.590  1.00  4.00
ATOM     11  CA  ARG    11      -2.324   1.733   4.227  1.00 15.00
ATOM     12  CA  THR    12      -4.483   4.798   4.095  1.00 13.00
ATOM     13  CA  SER    13      -2.823   7.967   5.345  1.00 14.00
ATOM     14  CA  ASN    14       0.637   6.016   5.871  1.00 12.00
ATOM     15  CA  THR    15       0.293   6.012   2.521  1.00 13.00
ATOM     16  CA  MET    16       0.651   3.849  -0.669  1.00  6.00
ATOM     17  CA  HIS    17       3.588   1.632   0.108  1.00  7.00
ATOM     18  CA  ASN    18       5.860   0.710   2.904  1.00 12.00
ATOM     19  CA  LYS    19       4.182  -2.844   2.887  1.00 18.00
ATOM     20  CA  GLU    20       1.212   0.354   3.101  1.00 19.00
ATOM     21  CA  TRP    21       0.199  -0.010  -0.432  1.00  3.00
ATOM     22  CA  GLU    22       1.219  -3.766   0.883  1.00 19.00
ATOM     23  CA  ALA    23      -1.550  -4.073  -1.481  1.00  9.00
ATOM     24  CA  ASN    24       0.528  -6.629  -2.997  1.00 12.00
ATOM     25  CA  GLN    25      -0.329  -4.891  -6.204  1.00 16.00
ATOM     26  CA  ILE    26      -0.417  -1.580  -3.877  1.00  5.00
ATOM     27  CA  HIS    27       3.039  -2.066  -1.973  1.00  7.00
ATOM     28  CA  ASN    28       4.637  -4.839  -0.415  1.00 12.00
ATOM     29  CA  GLU    29       7.103  -2.072   0.718  1.00 19.00
ATOM     30  CA  HIS    30       6.011   0.227  -2.042  1.00  7.00
ATOM     31  CA  ALA    31       5.769   2.748  -4.801  1.00  9.00
ATOM     32  CA  HIS    32       4.164  -0.567  -5.403  1.00  7.00
ATOM     33  CA  THR    33       2.777   0.840  -8.549  1.00 13.00
ATOM     34  CA  ALA    34      -0.321   1.187  -6.558  1.00  9.00
ATOM     35  CA  TRP    35       1.998   1.443  -3.313  1.00  3.00
ATOM     36  CA  SER    36       0.690   4.592  -4.630  1.00 14.00
ATOM     37  CA  LEU    37      -1.691   1.998  -3.051  1.00  2.00
ATOM     38  CA  ALA    38      -3.812  -0.278  -5.137  1.00  9.00
ATOM     39  CA  THR    39       7.774   1.980   0.251  1.00 13.00
TER
ENDMDL
MODEL       23
ATOM      1  CA  ARG     1      -1.376  -1.881   2.236  1.00 15.00
ATOM      2  CA  VAL     2      -3.231  -1.333  -1.705  1.00  4.00
ATOM      3  CA  GLY     3      -5.434  -4.322  -0.643  1.00 10.00
ATOM      4  CA  SER     4      -5.540  -6.467   2.539  1.00 14.00
ATOM      5  CA  SER     5      -2.743  -5.919   4.932  1.00 14.00
ATOM      6  CA  GLU     6       0.600  -3.848   4.750  1.00 19.00
ATOM      7  CA  GLY     7      -1.402  -1.856   7.498  1.00 10.00
ATOM      8  CA  THR     8      -5.187  -1.676   7.066  1.00 13.00
ATOM      9  CA  ASP     9      -4.440  -0.207   3.409  1.00 17.00
ATOM     10  CA  VAL    10      -2.936   2.004   0.412  1.00  4.00
ATOM     11  CA  ARG    11      -1.708   2.275   4.133  1.00 15.00
ATOM     12  CA  THR    12      -1.985   5.764   4.816  1.00 13.00
ATOM     13  CA  SER    13      -1.410   9.341   4.355  1.00 14.00
ATOM     14  CA  ASN    14       2.525   8.708   4.385  1.00 12.00
ATOM     15  CA  THR    15       2.089   5.673   2.188  1.00 13.00
ATOM     16  CA  MET    16       0.534   3.533  -0.545  1.00  6.00
ATOM     17  CA  HIS    17       3.764   1.565   0.278  1.00  7.00
ATOM     18  CA  ASN    18       5.736   0.303   3.552  1.00 12.00
ATOM     19  CA  LYS    19       3.608  -2.739   2.918  1.00 18.00
ATOM     20  CA  GLU    20       1.496   0.385   3.260  1.00 19.00
ATOM     21  CA  TRP    21       0.338  -0.169  -0.368  1.00  3.00
ATOM     22  CA  GLU    22       1.183  -3.686   0.185  1.00 19.00
ATOM     23  CA  ALA    23      -1.465  -4.609  -2.385  1.00  9.00
ATOM     24  CA  ASN    24      -1.797  -7.285  -4.824  1.00 12.00
ATOM     25  CA  GLN    25      -0.292  -4.469  -6.692  1.00 16.00
ATOM     26  CA  ILE    26      -0.045  -1.508  -3.954  1.00  5.00
ATOM     27  CA  HIS    27       3.199  -1.779  -2.141  1.00  7.00
ATOM     28  CA  ASN    28       6.258  -3.739  -2.272  1.00 12.00
ATOM     29  CA  GLU    29       5.986  -1.595   0.247  1.00 19.00
ATOM     30  CA  HIS    30       5.709   1.151  -2.788  1.00  7.00
ATOM     31  CA  ALA    31       4.366   3.510  -5.358  1.00  9.00
ATOM     32  CA  HIS    32       4.416   4.699  -1.344  1.00  7.00
ATOM     33  CA  THR    33       2.990   7.901  -3.030  1.00 13.00
ATOM     34  CA  ALA    34       0.454   5.187  -4.008  1.00  9.00
ATOM     35  CA  TRP    35       1.931   1.417  -3.334  1.00  3.00
ATOM     36  CA  SER    36      -0.112   2.096  -6.687  1.00 14.00
ATOM     37  CA  LEU    37      -1.769   1.872  -3.052  1.00  2.00
ATOM     38  CA  ALA    38      -5.421   2.011  -2.387  1.00  9.00
ATOM     39  CA  THR    39       7.552   1.830   0.385  1.00 13.00
TER
ENDMDL
MODEL       24
ATOM      1  CA  ARG     1      -2.224  -1.870   2.183  1.00 15.00
ATOM      2  CA  VAL     2      -3.081  -1.363  -1.583  1.00  4.00
ATOM      3  CA  GLY     3      -4.834  -4.429  -0.256  1.00 10.00
ATOM      4  CA  SER     4      -6.024  -6.087   2.712  1.00 14.00
ATOM      5  CA  SER     5      -4.778  -5.271   6.079  1.00 14.00
ATOM      6  CA  GLU     6      -2.990  -1.653   5.974  1.00 19.00
ATOM      7  CA  GLY     7      -6.553  -0.380   7.336  1.00 10.00
ATOM      8  CA  THR     8      -8.954   0.877   4.617  1.00 13.00
ATOM      9  CA  ASP     9      -5.297   0.360   3.089  1.00 17.00
ATOM     10  CA  VAL    10      -2.830   1.959   0.335  1.00  4.00
ATOM     11  CA  ARG    11      -1.856   1.857   4.024  1.00 15.00
ATOM     12  CA  THR    12      -0.841   4.419   7.235  1.00 13.00
ATOM     13  CA  SER    13       2.381   5.480   6.186  1.00 14.00
ATOM     14  CA  ASN    14       0.671   8.645   4.821  1.00 12.00
ATOM     15  CA  THR    15       1.659   6.080   2.077  1.00 13.00
ATOM     16  CA  MET    16       0.853   3.490  -0.380  1.00  6.00
ATOM     17  CA  HIS    17       3.900   1.266   0.322  1.00  7.00
ATOM     18  CA  ASN    18       6.474  -0.024   3.138  1.00 12.00
ATOM     19  CA  LYS    19       3.716  -2.483   2.223  1.00 18.00
ATOM     20  CA  GLU    20       1.128  -0.112   3.381  1.00 19.00
ATOM     21  CA  TRP    21       0.336  -0.247  -0.340  1.00  3.00
ATOM     22  CA  GLU    22       0.588  -4.051   0.666  1.00 19.00
ATOM     23  CA  ALA    23      -1.134  -4.885  -2.506  1.00  9.00
ATOM     24  CA  ASN    24      -1.895  -5.163  -6.326  1.00 12.00
ATOM     25  CA  GLN    25       1.043  -3.492  -7.032  1.00 16.00
ATOM     26  CA  ILE    26       0.101  -1.476  -3.816  1.00  5.00
ATOM     27  CA  HIS    27       3.330  -1.832  -2.041  1.00  7.00
ATOM     28  CA  ASN    28       4.721  -5.139  -0.966  1.00 12.00
ATOM     29  CA  GLU    29       6.465  -1.483  -0.225  1.00 19.00
ATOM     30  CA  HIS    30       5.961   1.183  -3.027  1.00  7.00
ATOM     31  CA  ALA    31       4.445   3.768  -5.465  1.00  9.00
ATOM     32  CA  HIS    32       4.448   4.474  -1.935  1.00  7.00
ATOM     33  CA  THR    33       2.381   7.386  -1.332  1.00 13.00
ATOM     34  CA  ALA    34       0.513   4.760  -3.947  1.00  9.00
ATOM     35  CA  TRP    35       2.367   1.611  -3.092  1.00  3.00
ATOM     36  CA  SER    36       0.586   1.889  -6.334  1.00 14.00
ATOM     37  CA  LEU    37      -1.500   1.816  -3.153  1.00  2.00
ATOM     38  CA  ALA    38      -5.264   1.473  -2.467  1.00  9.00
ATOM     39  CA  THR    39       7.594   2.143   0.236  1.00 13.00
TER
ENDMDL
MODEL       25
ATOM      1  CA  ARG     1      -1.776  -1.623   2.192  1.00 15.00
ATOM      2  CA  VAL     2      -3.043  -1.209  -1.482  1.00  4.00
ATOM      3  CA  GLY     3      -6.257  -3.396  -0.963  1.00 10.00
ATOM      4  CA  SER     4      -7.556  -1.871   1.992  1.00 14.00
ATOM      5  CA  SER     5      -6.203  -2.612   5.167  1.00 14.00
ATOM      6  CA  GLU     6      -2.461  -1.616   5.827  1.00 19.00
ATOM      7  CA  GLY     7      -4.397   1.189   7.803  1.00 10.00
ATOM      8  CA  THR     8      -5.225   3.687   4.868  1.00 13.00
ATOM      9  CA  ASP     9      -4.882   0.550   3.089  1.00 17.00
ATOM     10  CA  VAL    10      -2.642   2.246   0.382  1.00  4.00
ATOM     11  CA  ARG    11      -1.752   1.929   4.424  1.00 15.00
ATOM     12  CA  THR    12      -0.069   5.851   3.931  1.00 13.00
ATOM     13  CA  SER    13       3.637   6.174   5.497  1.00 14.00
ATOM     14  CA  ASN    14       5.644   5.146   2.824  1.00 12.00
ATOM     15  CA  THR    15       3.358   6.175  -0.270  1.00 13.00
ATOM     16  CA  MET    16       0.663   3.626  -0.440  1.00  6.00
ATOM     17  CA  HIS    17       3.583   1.414   0.313  1.00  7.00
ATOM     18  CA  ASN    18       5.490   0.142   3.206  1.00 12.00
ATOM     19  CA  LYS    19       3.651  -2.411   1.900  1.00 18.00
ATOM     20  CA  GLU    20       1.314  -0.257   3.240  1.00 19.00
ATOM     21  CA  TRP    21       0.290  -0.071  -0.426  1.00  3.00
ATOM     22  CA  GLU    22       0.774  -3.871   0.135  1.00 19.00
ATOM     23  CA  ALA    23      -1.847  -4.603  -2.338  1.00  9.00
ATOM     24  CA  ASN    24      -2.158  -7.655  -4.444  1.00 12.00
ATOM     25  CA  GLN    25      -1.726  -4.600  -6.329  1.00 16.00
ATOM     26  CA  ILE    26      -0.177  -1.564  -4.106  1.00  5.00
ATOM     27  CA  HIS    27       3.425  -1.958  -1.855  1.00  7.00
ATOM     28  CA  ASN    28       5.618  -4.531  -0.421  1.00 12.00
ATOM     29  CA  GLU    29       6.630  -0.821  -0.091  1.00 19.00
ATOM     30  CA  HIS    30       6.038   2.226  -2.570  1.00  7.00
ATOM     31  CA  ALA    31       4.262   2.558  -6.009  1.00  9.00
ATOM     32  CA  HIS    32       4.565  -1.008  -5.026  1.00  7.00
ATOM     33  CA  THR    33       3.561  -0.253  -8.317  1.00 13.00
ATOM     34  CA  ALA    34      -0.020   1.257  -6.479  1.00  9.00
ATOM     35  CA  TRP    35       2.254   1.365  -3.107  1.00  3.00
ATOM     36  CA  SER    36       0.387   4.891  -4.565  1.00 14.00
ATOM     37  CA  LEU    37      -1.537   1.894  -3.103  1.00  2.00
ATOM     38  CA  ALA    38      -3.942   0.219  -4.718  1.00  9.00
ATOM     39  CA  THR    39       7.262   2.631   0.839  1.00 13.00
TER
ENDMDL
MODEL       26
ATOM      1  CA  ARG     1      -1.892  -1.776   2.234  1.00 15.00
ATOM      2  CA  VAL     2      -3.185  -0.982  -1.776  1.00  4.00
ATOM      3  CA  GLY     3      -5.879  -3.724  -1.884  1.00 10.00
ATOM      4  CA  SER     4      -7.617  -5.420   1.199  1.00 14.00
ATOM      5  CA  SER     5      -5.204  -5.195   4.161  1.00 14.00
ATOM      6  CA  GLU     6      -3.020  -2.667   5.844  1.00 19.00
ATOM      7  CA  GLY     7      -6.824  -2.952   7.148  1.00 10.00
ATOM      8  CA  THR     8      -7.352   0.605   5.907  1.00 13.00
ATOM      9  CA  ASP     9      -4.998   0.384   2.945  1.00 17.00
ATOM     10  CA  VAL    10      -2.440   1.923   0.646  1.00  4.00
ATOM     11  CA  ARG    11      -2.098   1.079   4.866  1.00 15.00
ATOM     12  CA  THR    12      -1.773   4.695   4.411  1.00 13.00
ATOM     13  CA  SER    13       0.196   6.027   7.124  1.00 14.00
ATOM     14  CA  ASN    14       1.915   6.581   3.666  1.00 12.00
ATOM     15  CA  THR    15       2.778   6.570  -0.221  1.00 13.00
ATOM     16  CA  MET    16       0.695   3.505  -0.477  1.00  6.00
ATOM     17  CA  HIS    17       3.866   1.295   0.187  1.00  7.00
ATOM     18  CA  ASN    18       5.236   1.269   3.319  1.00 12.00
ATOM     19  CA  LYS    19       4.190  -2.054   2.873  1.00 18.00
ATOM     20  CA  GLU    20       1.138  -0.029   3.384  1.00 19.00
ATOM     21  CA  TRP    21       0.490  -0.289  -0.499  1.00  3.00
ATOM     22  CA  GLU    22       0.938  -3.615   1.269  1.00 19.00
ATOM     23  CA  ALA    23      -1.101  -4.170  -1.688  1.00  9.00
ATOM     24  CA  ASN    24      -1.820  -6.874  -4.571  1.00 12.00
ATOM     25  CA  GLN    25      -0.123  -3.960  -6.630  1.00 16.00
ATOM     26  CA  ILE    26      -0.429  -1.345  -4.043  1.00  5.00
ATOM     27  CA  HIS    27       3.313  -2.218  -2.319  1.00  7.00
ATOM     28  CA  ASN    28       5.360  -5.118  -1.122  1.00 12.00
ATOM     29  CA  GLU    29       6.397  -1.395   0.114  1.00 19.00
ATOM     30  CA  HIS    30       5.841   0.671  -2.913  1.00  7.00
ATOM     31  CA  ALA    31       7.401  -2.015  -5.672  1.00  9.00
ATOM     32  CA  HIS    32       3.883  -0.847  -6.112  1.00  7.00
ATOM     33  CA  THR    33       3.205   2.693  -7.100  1.00 13.00
ATOM     34  CA  ALA    34      -0.440   1.087  -6.737  1.00  9.00
ATOM     35  CA  TRP    35       2.149   1.228  -3.467  1.00  3.00
ATOM     36  CA  SER    36       1.026   4.793  -4.421  1.00 14.00
ATOM     37  CA  LEU    37      -1.360   2.108  -3.100  1.00  2.00
ATOM     38  CA  ALA    38      -3.732   0.170  -5.283  1.00  9.00
ATOM     39  CA  THR    39       7.427   2.332   0.068  1.00 13.00
TER
ENDMDL
MODEL       27
ATOM      1  CA  ARG     1      -2.266  -1.578   2.253  1.00 15.00
ATOM      2  CA  VAL     2      -3.288  -0.839  -1.428  1.00  4.00
ATOM      3  CA  GLY     3      -5.871  -3.270  -0.215  1.00 10.00
ATOM      4  CA  SER     4      -4.757  -6.330   1.522  1.00 14.00
ATOM      5  CA  SER     5      -3.869  -4.541   4.848  1.00 14.00
ATOM      6  CA  GLU     6      -1.829  -1.985   6.135  1.00 19.00
ATOM      7  CA  GLY     7      -3.891   0.537   8.565  1.00 10.00
ATOM      8  CA  THR     8      -7.186  -0.479   6.100  1.00 13.00
ATOM      9  CA  ASP     9      -5.362   0.389   2.449  1.00 17.00
ATOM     10  CA  VAL    10      -2.791   2.138   0.555  1.00  4.00
ATOM     11  CA  ARG    11      -2.518   2.049   4.559  1.00 15.00
ATOM     12  CA  THR    12      -1.254   5.357   5.393  1.00 13.00
ATOM     13  CA  SER    13      -3.743   8.244   5.709  1.00 14.00
ATOM     14  CA  ASN    14      -2.741   9.706   1.865  1.00 12.00
ATOM     15  CA  THR    15      -0.602   7.053   0.314  1.00 13.00
ATOM     16  CA  MET    16       0.602   3.448  -0.500  1.00  6.00
ATOM     17  CA  HIS    17       3.794   0.795   0.464  1.00  7.00
ATOM     18  CA  ASN    18       4.007  -2.553   2.191  1.00 12.00
ATOM     19  CA  LYS    19       1.456  -3.335   4.549  1.00 18.00
ATOM     20  CA  GLU    20       0.926   0.504   3.449  1.00 19.00
ATOM     21  CA  TRP    21       0.150  -0.305  -0.199  1.00  3.00
ATOM     22  CA  GLU    22       0.645  -3.706   0.984  1.00 19.00
ATOM     23  CA  ALA    23      -2.105  -4.460  -1.476  1.00  9.00
ATOM     24  CA  ASN    24      -1.115  -6.766  -4.074  1.00 12.00
ATOM     25  CA  GLN    25       0.333  -4.179  -6.461  1.00 16.00
ATOM     26  CA  ILE    26      -0.318  -1.777  -3.393  1.00  5.00
ATOM     27  CA  HIS    27       3.256  -2.213  -2.143  1.00  7.00
ATOM     28  CA  ASN    28       6.296  -4.100  -1.109  1.00 12.00
ATOM     29  CA  GLU    29       8.599  -0.715  -0.225  1.00 19.00
ATOM     30  CA  HIS    30       5.903   0.835  -2.848  1.00  7.00
ATOM     31  CA  ALA    31       4.777   2.813  -5.749  1.00  9.00
ATOM     32  CA  HIS    32       4.220  -1.265  -5.746  1.00  7.00
ATOM     33  CA  THR    33       2.973   0.274  -8.998  1.00 13.00
ATOM     34  CA  ALA    34      -0.327   0.727  -6.517  1.00  9.00
ATOM     35  CA  TRP    35       2.059   1.271  -3.281  1.00  3.00
ATOM     36  CA  SER    36       0.904   4.540  -4.744  1.00 14.00
ATOM     37  CA  LEU    37      -1.466   1.839  -3.028  1.00  2.00
ATOM     38  CA  ALA    38      -3.356  -0.787  -5.200  1.00  9.00
ATOM     39  CA  THR    39       7.122   2.624   0.262  1.00 13.00
TER
ENDMDL
MODEL       28
ATOM      1  CA  ARG     1      -2.271  -1.323   2.081  1.00 15.00
ATOM      2  CA  VAL     2      -3.305  -1.136  -1.578  1.00  4.00
ATOM      3  CA  GLY     3      -4.715  -4.573  -1.353  1.00 10.00
ATOM      4  CA  SER     4      -6.113  -5.310   1.760  1.00 14.00
ATOM      5  CA  SER     5      -3.851  -5.087   4.751  1.00 14.00
ATOM      6  CA  GLU     6      -2.183  -1.769   5.976  1.00 19.00
ATOM      7  CA  GLY     7      -4.144  -1.984   9.741  1.00 10.00
ATOM      8  CA  THR     8      -5.534   0.560   6.879  1.00 13.00
ATOM      9  CA  ASP     9      -5.628   0.564   2.872  1.00 17.00
ATOM     10  CA  VAL    10      -2.659   1.946   0.741  1.00  4.00
ATOM     11  CA  ARG    11      -2.697   1.817   4.767  1.00 15.00
ATOM     12  CA  THR    12      -2.492   5.243   5.847  1.00 13.00
ATOM     13  CA  SER    13      -1.249   8.311   3.455  1.00 14.00
ATOM     14  CA  ASN    14       1.673   7.748   5.697  1.00 12.00
ATOM     15  CA  THR    15       1.966   4.416   3.514  1.00 13.00
ATOM     16  CA  MET    16       0.794   3.252   0.036  1.00  6.00
ATOM     17  CA  HIS    17       4.007   1.080   0.207  1.00  7.00
ATOM     18  CA  ASN    18       4.813  -1.396   3.049  1.00 12.00
ATOM     19  CA  LYS    19       1.536  -2.385   5.139  1.00 18.00
ATOM     20  CA  GLU    20       0.772   0.540   3.363  1.00 19.00
ATOM     21  CA  TRP    21       0.211  -0.391  -0.412  1.00  3.00
ATOM     22  CA  GLU    22       0.911  -3.502   1.640  1.00 19.00
ATOM     23  CA  ALA    23      -0.940  -4.131  -1.489  1.00  9.00
ATOM     24  CA  ASN    24       1.328  -6.969  -2.816  1.00 12.00
ATOM     25  CA  GLN    25      -0.128  -4.905  -5.965  1.00 16.00
ATOM     26  CA  ILE    26      -0.321  -1.385  -3.956  1.00  5.00
ATOM     27  CA  HIS    27       3.073  -2.147  -1.985  1.00  7.00
ATOM     28  CA  ASN    28       4.808  -5.343  -0.330  1.00 12.00
ATOM     29  CA  GLU    29       6.865  -1.864  -0.001  1.00 19.00
ATOM     30  CA  HIS    30       5.793   0.435  -3.135  1.00  7.00
ATOM     31  CA  ALA    31       4.360   2.763  -5.691  1.00  9.00
ATOM     32  CA  HIS    32       3.662  -1.248  -5.686  1.00  7.00
ATOM     33  CA  THR    33       0.933  -1.937  -8.076  1.00 13.00
ATOM     34  CA  ALA    34      -0.005   1.478  -6.349  1.00  9.00
ATOM     35  CA  TRP    35       2.095   1.419  -2.984  1.00  3.00
ATOM     36  CA  SER    36       0.898   5.024  -4.306  1.00 14.00
ATOM     37  CA  LEU    37      -1.691   2.259  -3.046  1.00  2.00
ATOM     38  CA  ALA    38      -3.485   0.121  -5.457  1.00  9.00
ATOM     39  CA  THR    39       7.730   1.830  -0.267  1.00 13.00
TER
ENDMDL
MODEL       29
ATOM      1  CA  ARG     1      -1.432  -2.009   2.333  1.00 15.00
ATOM      2  CA  VAL     2      -3.109  -1.349  -1.236  1.00  4.00
ATOM      3  CA  GLY     3      -5.787  -3.924  -0.125  1.00 10.00
ATOM      4  CA  SER     4      -3.835  -6.310   1.934  1.00 14.00
ATOM      5  CA  SER     5      -0.340  -7.716   2.816  1.00 14.00
ATOM      6  CA  GLU     6       0.499  -4.461   4.443  1.00 19.00
ATOM      7  CA  GLY     7       0.043  -3.740   7.994  1.00 10.00
ATOM      8  CA  THR     8      -3.279  -2.242   6.446  1.00 13.00
ATOM      9  CA  ASP     9      -3.682   0.686   3.794  1.00 17.00
ATOM     10  CA  VAL    10      -2.594   2.133   0.557  1.00  4.00
ATOM     11  CA  ARG    11      -1.001   3.315   3.668  1.00 15.00
ATOM     12  CA  THR    12       1.178   5.730   3.009  1.00 13.00
ATOM     13  CA  SER    13      -1.100   8.428   1.775  1.00 14.00
ATOM     14  CA  ASN    14      -4.138   8.262  -0.510  1.00 12.00
ATOM     15  CA  THR    15      -2.366   5.296  -1.655  1.00 13.00
ATOM     16  CA  MET    16       0.843   3.488  -0.803  1.00  6.00
ATOM     17  CA  HIS    17       3.701   1.492  -0.067  1.00  7.00
ATOM     18  CA  ASN    18       5.069   0.671   3.613  1.00 12.00
ATOM     19  CA  LYS    19       3.579  -2.566   3.035  1.00 18.00
ATOM     20  CA  GLU    20       1.278   0.550   3.091  1.00 19.00
ATOM     21  CA  TRP    21       0.373  -0.261  -0.424  1.00  3.00
ATOM     22  CA  GLU    22       1.070  -3.815   0.369  1.00 19.00
ATOM     23  CA  ALA    23      -1.428  -5.008  -2.091  1.00  9.00
ATOM     24  CA  ASN    24       0.303  -7.750  -4.408  1.00 12.00
ATOM     25  CA  GLN    25      -0.490  -4.788  -6.429  1.00 16.00
ATOM     26  CA  ILE    26      -0.362  -1.817  -3.949  1.00  5.00
ATOM     27  CA  HIS    27       3.369  -1.773  -2.086  1.00  7.00
ATOM     28  CA  ASN    28       4.935  -4.660  -0.570  1.00 12.00
ATOM     29  CA  GLU    29       6.117  -1.360   0.375  1.00 19.00
ATOM     30  CA  HIS    30       5.932   0.918  -3.010  1.00  7.00
ATOM     31  CA  ALA    31       4.914   2.484  -5.759  1.00  9.00
ATOM     32  CA  HIS    32       4.486  -1.088  -5.797  1.00  7.00
ATOM     33  CA  THR    33       2.619   0.215  -9.116  1.00 13.00
ATOM     34  CA  ALA    34      -0.181   1.212  -6.578  1.00  9.00
ATOM     35  CA  TRP    35       2.089   1.330  -3.522  1.00  3.00
ATOM     36  CA  SER    36      -0.144   4.623  -4.543  1.00 14.00
ATOM     37  CA  LEU    37      -1.518   1.570  -2.995  1.00  2.00
ATOM     38  CA  ALA    38      -5.261   1.890  -2.192  1.00  9.00
ATOM     39  CA  THR    39       7.439   2.069   0.328  1.00 13.00
TER
ENDMDL
MODEL       30
ATOM      1  CA  ARG     1      -1.391  -1.560   2.598  1.00 15.00
ATOM      2  CA  VAL     2      -3.290  -1.147  -1.168  1.00  4.00
ATOM      3  CA  GLY     3      -5.753  -2.699   1.793  1.00 10.00
ATOM      4  CA  SER     4      -4.548  -6.470   2.187  1.00 14.00
ATOM      5  CA  SER     5      -1.594  -6.234   4.665  1.00 14.00
ATOM      6  CA  GLU     6       0.770  -2.778   5.459  1.00 19.00
ATOM      7  CA  GLY     7       0.951  -0.018   8.232  1.00 10.00
ATOM      8  CA  THR     8      -2.627   1.469   8.057  1.00 13.00
ATOM      9  CA  ASP     9      -3.661   0.846   4.389  1.00 17.00
ATOM     10  CA  VAL    10      -2.615   2.095   0.948  1.00  4.00
ATOM     11  CA  ARG    11      -0.620   3.626   4.027  1.00 15.00
ATOM     12  CA  THR    12      -1.937   7.327   4.006  1.00 13.00
ATOM     13  CA  SER    13       1.585   9.033   4.122  1.00 14.00
ATOM     14  CA  ASN    14       4.206   6.256   4.871  1.00 12.00
ATOM     15  CA  THR    15       2.477   6.551   1.491  1.00 13.00
ATOM     16  CA  MET    16       0.547   3.719  -0.696  1.00  6.00
ATOM     17  CA  HIS    17       3.502   1.624   0.004  1.00  7.00
ATOM     18  CA  ASN    18       5.791   0.398   3.179  1.00 12.00
ATOM     19  CA  LYS    19       3.389  -2.576   2.744  1.00 18.00
ATOM     20  CA  GLU    20       1.654   0.792   3.156  1.00 19.00
ATOM     21  CA  TRP    21       0.190  -0.078  -0.446  1.00  3.00
ATOM     22  CA  GLU    22       0.589  -3.898   0.569  1.00 19.00
ATOM     23  CA  ALA    23      -2.101  -4.703  -2.178  1.00  9.00
ATOM     24  CA  ASN    24      -1.697  -6.425  -5.644  1.00 12.00
ATOM     25  CA  GLN    25      -0.173  -3.371  -7.208  1.00 16.00
ATOM     26  CA  ILE    26      -0.354  -1.676  -3.605  1.00  5.00
ATOM     27  CA  HIS    27       3.191  -1.853  -2.179  1.00  7.00
ATOM     28  CA  ASN    28       4.859  -4.905  -0.203  1.00 12.00
ATOM     29  CA  GLU    29       5.952  -1.768   0.058  1.00 19.00
ATOM     30  CA  HIS    30       5.915   0.668  -2.682  1.00  7.00
ATOM     31  CA  ALA    31       4.755   3.170  -5.283  1.00  9.00
ATOM     32  CA  HIS    32       4.344  -0.233  -5.951  1.00  7.00
ATOM     33  CA  THR    33       2.777  -1.145  -8.731  1.00 13.00
ATOM     34  CA  ALA    34      -0.020   0.543  -6.715  1.00  9.00
ATOM     35  CA  TRP    35       1.907   1.460  -3.584  1.00  3.00
ATOM     36  CA  SER    36       0.232   4.767  -4.943  1.00 14.00
ATOM     37  CA  LEU    37      -1.805   1.948  -2.987  1.00  2.00
ATOM     38  CA  ALA    38      -3.646  -1.001  -5.172  1.00  9.00
ATOM     39  CA  THR    39       7.394   1.831   0.420  1.00 13.00
TER
ENDMDL
MODEL       31
ATOM      1  CA  ARG     1      -1.891  -1.407   2.308  1.00 15.00
ATOM      2  CA  VAL     2      -3.221  -1.178  -1.445  1.00  4.00
ATOM      3  CA  GLY     3      -5.406  -4.153  -1.535  1.00 10.00
ATOM      4  CA  SER     4      -5.434  -6.253   1.699  1.00 14.00
ATOM      5  CA  SER     5      -3.640  -6.170   4.865  1.00 14.00
ATOM      6  CA  GLU     6      -2.970  -2.418   5.686  1.00 19.00
ATOM      7  CA  GLY     7      -5.618  -1.955   8.171  1.00 10.00
ATOM      8  CA  THR     8      -6.662  -2.608   4.616  1.00 13.00
ATOM      9  CA  ASP     9      -5.184   0.583   2.977  1.00 17.00
ATOM     10  CA  VAL    10      -2.433   1.834   0.817  1.00  4.00
ATOM     11  CA  ARG    11      -1.926   1.409   4.732  1.00 15.00
ATOM     12  CA  THR    12      -4.046   4.320   5.652  1.00 13.00
ATOM     13  CA  SER    13      -1.228   5.764   7.444  1.00 14.00
ATOM     14  CA  ASN    14      -1.390   8.120   4.616  1.00 12.00
ATOM     15  CA  THR    15       1.119   6.978   1.893  1.00 13.00
ATOM     16  CA  MET    16       0.822   3.683  -0.409  1.00  6.00
ATOM     17  CA  HIS    17       3.713   1.626   0.089  1.00  7.00
ATOM     18  CA  ASN    18       5.279   1.378   3.291  1.00 12.00
ATOM     19  CA  LYS    19       4.105  -2.183   2.854  1.00 18.00
ATOM     20  CA  GLU    20       1.402   0.173   3.192  1.00 19.00
ATOM     21  CA  TRP    21       0.508  -0.226  -0.289  1.00  3.00
ATOM     22  CA  GLU    22       0.872  -3.895   1.683  1.00 19.00
ATOM     23  CA  ALA    23      -1.623  -4.576  -1.534  1.00  9.00
ATOM     24  CA  ASN    24      -2.072  -7.881  -3.174  1.00 12.00
ATOM     25  CA  GLN    25       0.155  -5.177  -5.567  1.00 16.00
ATOM     26  CA  ILE    26      -0.068  -1.783  -3.517  1.00  5.00
ATOM     27  CA  HIS    27       3.371  -1.887  -1.768  1.00  7.00
ATOM     28  CA  ASN    28       5.406  -4.685  -1.374  1.00 12.00
ATOM     29  CA  GLU    29       6.776  -1.338   0.055  1.00 19.00
ATOM     30  CA  HIS    30       5.792   0.364  -3.282  1.00  7.00
ATOM     31  CA  ALA    31       3.319  -1.562  -5.659  1.00  9.00
ATOM     32  CA  HIS    32       4.199   2.094  -6.381  1.00  7.00
ATOM     33  CA  THR    33       2.270   0.548  -9.247  1.00 13.00
ATOM     34  CA  ALA    34       0.290   0.598  -6.379  1.00  9.00
ATOM     35  CA  TRP    35       2.084   1.299  -3.194  1.00  3.00
ATOM     36  CA  SER    36       0.867   4.278  -5.143  1.00 14.00
ATOM     37  CA  LEU    37      -1.577   1.682  -2.879  1.00  2.00
ATOM     38  CA  ALA    38      -3.142  -0.958  -5.278  1.00  9.00
ATOM     39  CA  THR    39       7.415   2.318  -0.536  1.00 13.00
TER
ENDMDL
MODEL       32
ATOM      1  CA  ARG     1      -1.749  -1.585   2.510  1.00 15.00
ATOM      2  CA  VAL     2      -3.163  -1.140  -1.440  1.00  4.00
ATOM      3  CA  GLY     3      -4.843  -4.532  -0.334  1.00 10.00
ATOM      4  CA  SER     4      -4.816  -7.139   2.665  1.00 14.00
ATOM      5  CA  SER     5      -1.832  -6.497   5.323  1.00 14.00
ATOM      6  CA  GLU     6       0.403  -2.989   5.420  1.00 19.00
ATOM      7  CA  GLY     7      -3.174  -2.693   6.984  1.00 10.00
ATOM      8  CA  THR     8      -4.225   0.873   7.682  1.00 13.00
ATOM      9  CA  ASP     9      -4.600   0.324   3.452  1.00 17.00
ATOM     10  CA  VAL    10      -2.938   1.954   0.652  1.00  4.00
ATOM     11  CA  ARG    11      -1.674   2.390   4.088  1.00 15.00
ATOM     12  CA  THR    12      -3.035   5.678   3.875  1.00 13.00
ATOM     13  CA  SER    13      -1.585   8.816   2.327  1.00 14.00
ATOM     14  CA  ASN    14      -3.314   9.306  -0.869  1.00 12.00
ATOM     15  CA  THR    15      -2.616   5.660  -1.044  1.00 13.00
ATOM     16  CA  MET    16       0.473   3.717  -0.603  1.00  6.00
ATOM     17  CA  HIS    17       3.641   1.886  -0.108  1.00  7.00
ATOM     18  CA  ASN    18       5.036   0.834   3.473  1.00 12.00
ATOM     19  CA  LYS    19       3.403  -2.559   2.989  1.00 18.00
ATOM     20  CA  GLU    20       1.280   0.556   2.959  1.00 19.00
ATOM     21  CA  TRP    21       0.421   0.019  -0.428  1.00  3.00
ATOM     22  CA  GLU    22       0.633  -3.669   0.810  1.00 19.00
ATOM     23  CA  ALA    23      -1.484  -4.468  -2.276  1.00  9.00
ATOM     24  CA  ASN    24      -3.536  -4.787  -5.693  1.00 12.00
ATOM     25  CA  GLN    25      -0.720  -2.855  -7.764  1.00 16.00
ATOM     26  CA  ILE    26      -0.180  -1.469  -4.054  1.00  5.00
ATOM     27  CA  HIS    27       3.215  -1.983  -2.168  1.00  7.00
ATOM     28  CA  ASN    28       4.644  -5.197  -0.973  1.00 12.00
ATOM     29  CA  GLU    29       6.044  -1.917   0.445  1.00 19.00
ATOM     30  CA  HIS    30       5.975   0.474  -2.735  1.00  7.00
ATOM     31  CA  ALA    31       4.438   2.845  -5.888  1.00  9.00
ATOM     32  CA  HIS    32       4.952   4.174  -2.641  1.00  7.00
ATOM     33  CA  THR    33       3.213   7.678  -3.039  1.00 13.00
ATOM     34  CA  ALA    34       0.470   5.097  -3.961  1.00  9.00
ATOM     35  CA  TRP    35       2.043   1.561  -3.381  1.00  3.00
ATOM     36  CA  SER    36      -0.202   2.172  -6.412  1.00 14.00
ATOM     37  CA  LEU    37      -1.700   1.889  -2.933  1.00  2.00
ATOM     38  CA  ALA    38      -5.547   1.500  -2.195  1.00  9.00
ATOM     39  CA  THR    39       7.350   1.651   0.662  1.00 13.00
TER
ENDMDL
MODEL       33
ATOM      1  CA  ARG     1      -2.062  -1.908   1.898  1.00 15.00
ATOM      2  CA  VAL     2      -3.176  -1.107  -1.659  1.00  4.00
ATOM      3  CA  GLY     3      -6.475  -2.838  -1.958  1.00 10.00
ATOM      4  CA  SER     4      -7.065  -6.186  -1.438  1.00 14.00
ATOM      5  CA  SER     5      -4.372  -7.333   0.815  1.00 14.00
ATOM      6  CA  GLU     6      -3.059  -5.198   3.782  1.00 19.00
ATOM      7  CA  GLY     7      -5.339  -3.019   6.478  1.00 10.00
ATOM      8  CA  THR     8      -7.173  -0.118   5.824  1.00 13.00
ATOM      9  CA  ASP     9      -4.169   0.547   3.695  1.00 17.00
ATOM     10  CA  VAL    10      -2.430   1.985   0.727  1.00  4.00
ATOM     11  CA  ARG    11      -1.296   2.815   4.343  1.00 15.00
ATOM     12  CA  THR    12      -3.567   3.572   7.082  1.00 13.00
ATOM     13  CA  SER    13      -1.231   6.475   6.944  1.00 14.00
ATOM     14  CA  ASN    14       0.416   8.186   4.131  1.00 12.00
ATOM     15  CA  THR    15      -0.350   6.797   0.686  1.00 13.00
ATOM     16  CA  MET    16       0.856   3.365  -0.576  1.00  6.00
ATOM     17  CA  HIS    17       3.646   1.094   0.191  1.00  7.00
ATOM     18  CA  ASN    18       5.008   0.775   3.846  1.00 12.00
ATOM     19  CA  LYS    19       3.686  -2.387   2.338  1.00 18.00
ATOM     20  CA  GLU    20       0.847  -0.055   3.426  1.00 19.00
ATOM     21  CA  TRP    21       0.321  -0.379  -0.579  1.00  3.00
ATOM     22  CA  GLU    22       0.950  -3.942   0.498  1.00 19.00
ATOM     23  CA  ALA    23      -1.737  -4.504  -1.990  1.00  9.00
ATOM     24  CA  ASN    24      -1.718  -6.771  -5.171  1.00 12.00
ATOM     25  CA  GLN    25       0.101  -4.067  -7.082  1.00 16.00
ATOM     26  CA  ILE    26      -0.353  -1.588  -3.951  1.00  5.00
ATOM     27  CA  HIS    27       3.051  -2.179  -2.139  1.00  7.00
ATOM     28  CA  ASN    28       4.591  -4.803  -0.425  1.00 12.00
ATOM     29  CA  GLU    29       6.514  -1.260   0.026  1.00 19.00
ATOM     30  CA  HIS    30       5.670   0.915  -2.908  1.00  7.00
ATOM     31  CA  ALA    31       4.271   4.304  -2.901  1.00  9.00
ATOM     32  CA  HIS    32       4.449   2.346  -6.192  1.00  7.00
ATOM     33  CA  THR    33       3.099  -0.538  -8.112  1.00 13.00
ATOM     34  CA  ALA    34      -0.423   1.038  -6.574  1.00  9.00
ATOM     35  CA  TRP    35       2.077   1.354  -3.442  1.00  3.00
ATOM     36  CA  SER    36       0.227   4.781  -4.792  1.00 14.00
ATOM     37  CA  LEU    37      -1.605   1.844  -3.015  1.00  2.00
ATOM     38  CA  ALA    38      -4.034   0.123  -5.437  1.00  9.00
ATOM     39  CA  THR    39       7.264   2.352   0.228  1.00 13.00
TER
ENDMDL
MODEL       34
ATOM      1  CA  ARG     1      -1.479  -1.942   2.351  1.00 15.00
ATOM      2  CA  VAL     2      -2.835  -1.666  -1.145  1.00  4.00
ATOM      3  CA  GLY     3      -5.507  -3.910   0.818  1.00 10.00
ATOM      4  CA  SER     4      -2.753  -6.498   1.770  1.00 14.00
ATOM      5  CA  SER     5      -1.272  -5.921   5.347  1.00 14.00
ATOM      6  CA  GLU     6       1.045  -2.512   5.734  1.00 19.00
ATOM      7  CA  GLY     7       0.622   0.439   8.266  1.00 10.00
ATOM      8  CA  THR     8      -2.973  -0.187   7.097  1.00 13.00
ATOM      9  CA  ASP     9      -4.360   0.436   3.527  1.00 17.00
ATOM     10  CA  VAL    10      -2.725   1.945   0.368  1.00  4.00
ATOM     11  CA  ARG    11      -1.605   3.159   3.899  1.00 15.00
ATOM     12  CA  THR    12      -1.575   6.474   6.226  1.00 13.00
ATOM     13  CA  SER    13      -3.133  10.073   6.296  1.00 14.00
ATOM     14  CA  ASN    14      -0.539   9.619   3.228  1.00 12.00
ATOM     15  CA  THR    15      -0.916   7.213  -0.179  1.00 13.00
ATOM     16  CA  MET    16       0.327   3.448  -0.787  1.00  6.00
ATOM     17  CA  HIS    17       3.601   1.764   0.358  1.00  7.00
ATOM     18  CA  ASN    18       4.866   0.261   3.596  1.00 12.00
ATOM     19  CA  LYS    19       3.403  -2.562   2.755  1.00 18.00
ATOM     20  CA  GLU    20       1.226   0.736   3.036  1.00 19.00
ATOM     21  CA  TRP    21       0.340  -0.208  -0.430  1.00  3.00
ATOM     22  CA  GLU    22       0.938  -4.111   0.407  1.00 19.00
ATOM     23  CA  ALA    23      -1.185  -4.839  -2.431  1.00  9.00
ATOM     24  CA  ASN    24      -2.064  -5.349  -6.305  1.00 12.00
ATOM     25  CA  GLN    25       0.444  -3.198  -7.551  1.00 16.00
ATOM     26  CA  ILE    26       0.097  -1.552  -4.013  1.00  5.00
ATOM     27  CA  HIS    27       3.208  -1.879  -1.981  1.00  7.00
ATOM     28  CA  ASN    28       4.614  -4.910  -0.426  1.00 12.00
ATOM     29  CA  GLU    29       6.058  -1.421   0.281  1.00 19.00
ATOM     30  CA  HIS    30       5.718   0.936  -2.682  1.00  7.00
ATOM     31  CA  ALA    31       4.434   2.518  -6.054  1.00  9.00
ATOM     32  CA  HIS    32       4.217  -1.169  -5.421  1.00  7.00
ATOM     33  CA  THR    33       2.627   0.323  -8.652  1.00 13.00
ATOM     34  CA  ALA    34      -0.354   1.239  -6.791  1.00  9.00
ATOM     35  CA  TRP    35       1.945   1.524  -3.430  1.00  3.00
ATOM     36  CA  SER    36       0.501   4.670  -4.895  1.00 14.00
ATOM     37  CA  LEU    37      -1.794   1.703  -3.229  1.00  2.00
ATOM     38  CA  ALA    38      -3.595  -1.029  -5.112  1.00  9.00
ATOM     39  CA  THR    39       7.406   2.058   0.500  1.00 13.00
TER
ENDMDL
MODEL       35
ATOM      1  CA  ARG     1      -1.800  -1.750   2.211  1.00 15.00
ATOM      2  CA  VAL     2      -3.156  -1.284  -1.626  1.00  4.00
ATOM      3  CA  GLY     3      -5.913  -3.061  -1.144  1.00 10.00
ATOM      4  CA  SER     4      -6.754  -3.878   2.185  1.00 14.00
ATOM      5  CA  SER     5      -4.927  -4.157   5.699  1.00 14.00
ATOM      6  CA  GLU     6      -2.363  -1.491   6.275  1.00 19.00
ATOM      7  CA  GLY     7      -4.551  -0.822   9.412  1.00 10.00
ATOM      8  CA  THR     8      -7.173  -0.425   6.536  1.00 13.00
ATOM      9  CA  ASP     9      -5.291  -0.481   2.823  1.00 17.00
ATOM     10  CA  VAL    10      -2.672   1.875   0.515  1.00  4.00
ATOM     11  CA  ARG    11      -2.181   1.705   4.128  1.00 15.00
ATOM     12  CA  THR    12      -0.025   3.373   6.315  1.00 13.00
ATOM     13  CA  SER    13      -3.041   5.311   7.063  1.00 14.00
ATOM     14  CA  ASN    14      -2.162   5.472   3.457  1.00 12.00
ATOM     15  CA  THR    15       1.657   4.824   3.176  1.00 13.00
ATOM     16  CA  MET    16       0.752   3.726  -0.383  1.00  6.00
ATOM     17  CA  HIS    17       3.602   1.051   0.355  1.00  7.00
ATOM     18  CA  ASN    18       5.709   0.956   3.147  1.00 12.00
ATOM     19  CA  LYS    19       3.841  -2.621   2.585  1.00 18.00
ATOM     20  CA  GLU    20       1.197   0.461   3.047  1.00 19.00
ATOM     21  CA  TRP    21       0.178  -0.154  -0.537  1.00  3.00
ATOM     22  CA  GLU    22       0.965  -3.707   0.477  1.00 19.00
ATOM     23  CA  ALA    23      -1.519  -4.412  -2.141  1.00  9.00
ATOM     24  CA  ASN    24       0.349  -6.779  -4.512  1.00 12.00
ATOM     25  CA  GLN    25      -0.379  -3.939  -6.506  1.00 16.00
ATOM     26  CA  ILE    26      -0.415  -1.280  -4.116  1.00  5.00
ATOM     27  CA  HIS    27       2.822  -2.139  -2.242  1.00  7.00
ATOM     28  CA  ASN    28       4.941  -4.999  -0.336  1.00 12.00
ATOM     29  CA  GLU    29       6.068  -1.694  -0.404  1.00 19.00
ATOM     30  CA  HIS    30       5.596   0.735  -2.767  1.00  7.00
ATOM     31  CA  ALA    31       4.707   3.581  -5.150  1.00  9.00
ATOM     32  CA  HIS    32       4.234   4.592  -2.069  1.00  7.00
ATOM     33  CA  THR    33       3.384   8.055  -3.436  1.00 13.00
ATOM     34  CA  ALA    34       0.665   5.089  -4.190  1.00  9.00
ATOM     35  CA  TRP    35       2.120   1.623  -3.337  1.00  3.00
ATOM     36  CA  SER    36       0.202   1.906  -6.648  1.00 14.00
ATOM     37  CA  LEU    37      -1.507   2.086  -3.084  1.00  2.00
ATOM     38  CA  ALA    38      -2.475   5.125  -1.666  1.00  9.00
ATOM     39  CA  THR    39       7.423   1.846   0.227  1.00 13.00
TER
ENDMDL
MODEL       36
ATOM      1  CA  ARG     1      -1.945  -1.713   2.279  1.00 15.00
ATOM      2  CA  VAL     2      -3.035  -0.934  -1.561  1.00  4.00
ATOM      3  CA  GLY     3      -6.349  -2.287  -0.807  1.00 10.00
ATOM      4  CA  SER     4      -7.556  -3.847   2.559  1.00 14.00
ATOM      5  CA  SER     5      -4.286  -4.121   5.384  1.00 14.00
ATOM      6  CA  GLU     6      -1.766  -1.383   6.278  1.00 19.00
ATOM      7  CA  GLY     7      -5.072   0.571   8.106  1.00 10.00
ATOM      8  CA  THR     8      -8.249  -0.371   5.580  1.00 13.00
ATOM      9  CA  ASP     9      -5.162   0.352   3.132  1.00 17.00
ATOM     10  CA  VAL    10      -2.462   1.871   0.670  1.00  4.00
ATOM     11  CA  ARG    11      -2.106   1.847   4.278  1.00 15.00
ATOM     12  CA  THR    12      -2.956   5.454   5.812  1.00 13.00
ATOM     13  CA  SER    13       0.780   6.466   7.044  1.00 14.00
ATOM     14  CA  ASN    14       3.105   5.542   4.407  1.00 12.00
ATOM     15  CA  THR    15       0.743   5.909   1.904  1.00 13.00
ATOM     16  CA  MET    16       0.816   3.387  -0.407  1.00  6.00
ATOM     17  CA  HIS    17       3.926   1.425   0.077  1.00  7.00
ATOM     18  CA  ASN    18       5.777   0.508   3.493  1.00 12.00
ATOM     19  CA  LYS    19       4.047  -2.287   2.115  1.00 18.00
ATOM     20  CA  GLU    20       1.342  -0.121   3.395  1.00 19.00
ATOM     21  CA  TRP    21       0.545  -0.293  -0.445  1.00  3.00
ATOM     22  CA  GLU    22       0.791  -3.704   0.768  1.00 19.00
ATOM     23  CA  ALA    23      -1.494  -4.438  -1.796  1.00  9.00
ATOM     24  CA  ASN    24      -3.832  -4.439  -5.153  1.00 12.00
ATOM     25  CA  GLN    25      -0.434  -4.725  -6.535  1.00 16.00
ATOM     26  CA  ILE    26      -0.124  -1.489  -3.834  1.00  5.00
ATOM     27  CA  HIS    27       3.281  -1.811  -2.058  1.00  7.00
ATOM     28  CA  ASN    28       5.535  -4.619  -0.839  1.00 12.00
ATOM     29  CA  GLU    29       6.795  -1.126  -0.254  1.00 19.00
ATOM     30  CA  HIS    30       5.825   0.607  -3.451  1.00  7.00
ATOM     31  CA  ALA    31       3.006  -1.182  -5.764  1.00  9.00
ATOM     32  CA  HIS    32       4.141   2.332  -6.366  1.00  7.00
ATOM     33  CA  THR    33       1.861   2.739  -9.482  1.00 13.00
ATOM     34  CA  ALA    34      -0.180   1.032  -6.515  1.00  9.00
ATOM     35  CA  TRP    35       2.163   1.556  -3.276  1.00  3.00
ATOM     36  CA  SER    36       0.672   4.664  -4.250  1.00 14.00
ATOM     37  CA  LEU    37      -1.416   1.869  -3.153  1.00  2.00
ATOM     38  CA  ALA    38      -3.675   0.093  -5.416  1.00  9.00
ATOM     39  CA  THR    39       7.346   2.678  -0.642  1.00 13.00
TER
ENDMDL
MODEL       37
ATOM      1  CA  ARG     1      -1.521  -1.783   2.405  1.00 15.00
ATOM      2  CA  VAL     2      -2.823  -1.413  -1.600  1.00  4.00
ATOM      3  CA  GLY     3      -4.785  -4.351  -0.253  1.00 10.00
ATOM      4  CA  SER     4      -3.664  -5.521   3.024  1.00 14.00
ATOM      5  CA  SER     5      -2.053  -6.025   6.049  1.00 14.00
ATOM      6  CA  GLU     6       0.611  -3.339   5.164  1.00 19.00
ATOM      7  CA  GLY     7       1.535  -1.879   8.675  1.00 10.00
ATOM      8  CA  THR     8      -1.822  -0.633   7.071  1.00 13.00
ATOM      9  CA  ASP     9      -4.039   0.658   4.044  1.00 17.00
ATOM     10  CA  VAL    10      -2.708   1.874   0.609  1.00  4.00
ATOM     11  CA  ARG    11      -1.338   3.309   3.964  1.00 15.00
ATOM     12  CA  THR    12      -1.272   7.318   4.939  1.00 13.00
ATOM     13  CA  SER    13      -3.570  10.946   4.151  1.00 14.00
ATOM     14  CA  ASN    14      -4.422   7.413   2.488  1.00 12.00
ATOM     15  CA  THR    15      -1.322   6.057   0.881  1.00 13.00
ATOM     16  CA  MET    16       0.761   3.469  -0.597  1.00  6.00
ATOM     17  CA  HIS    17       3.700   1.614   0.116  1.00  7.00
ATOM     18  CA  ASN    18       5.056   0.934   3.751  1.00 12.00
ATOM     19  CA  LYS    19       3.258  -2.227   2.660  1.00 18.00
ATOM     20  CA  GLU    20       1.278   0.757   3.453  1.00 19.00
ATOM     21  CA  TRP    21       0.541  -0.181  -0.357  1.00  3.00
ATOM     22  CA  GLU    22       0.871  -3.928   0.439  1.00 19.00
ATOM     23  CA  ALA    23      -1.047  -4.880  -2.381  1.00  9.00
ATOM     24  CA  ASN    24      -3.234  -6.228  -4.826  1.00 12.00
ATOM     25  CA  GLN    25      -1.359  -4.092  -7.045  1.00 16.00
ATOM     26  CA  ILE    26       0.229  -1.661  -3.911  1.00  5.00
ATOM     27  CA  HIS    27       3.378  -1.978  -2.117  1.00  7.00
ATOM     28  CA  ASN    28       6.259  -4.767  -1.833  1.00 12.00
ATOM     29  CA  GLU    29       6.148  -1.478   0.517  1.00 19.00
ATOM     30  CA  HIS    30       6.172   0.712  -2.938  1.00  7.00
ATOM     31  CA  ALA    31       4.793   3.039  -5.669  1.00  9.00
ATOM     32  CA  HIS    32       4.469  -0.583  -6.056  1.00  7.00
ATOM     33  CA  THR    33       2.401   0.100  -9.223  1.00 13.00
ATOM     34  CA  ALA    34      -0.165   0.951  -6.625  1.00  9.00
ATOM     35  CA  TRP    35       2.287   1.260  -3.384  1.00  3.00
ATOM     36  CA  SER    36       0.128   4.372  -4.706  1.00 14.00
ATOM     37  CA  LEU    37      -1.466   1.684  -2.962  1.00  2.00
ATOM     38  CA  ALA    38      -3.609  -0.555  -5.084  1.00  9.00
ATOM     39  CA  THR    39       7.509   2.012   0.265  1.00 13.00
TER
ENDMDL
MODEL       38
ATOM      1  CA  ARG     1      -1.979  -2.001   2.343  1.00 15.00
ATOM      2  CA  VAL     2      -3.176  -1.028  -1.510  1.00  4.00
ATOM      3  CA  GLY     3      -5.081  -4.630  -0.582  1.00 10.00
ATOM      4  CA  SER     4      -3.648  -6.990   2.072  1.00 14.00
ATOM      5  CA  SER     5      -4.030  -5.325   5.536  1.00 14.00
ATOM      6  CA  GLU     6      -2.923  -1.533   5.966  1.00 19.00
ATOM      7  CA  GLY     7      -5.813   0.098   7.794  1.00 10.00
ATOM      8  CA  THR     8      -7.972   1.201   4.806  1.00 13.00
ATOM      9  CA  ASP     9      -5.178   0.375   2.400  1.00 17.00
ATOM     10  CA  VAL    10      -2.651   2.084   0.681  1.00  4.00
ATOM     11  CA  ARG    11      -2.224   1.847   4.293  1.00 15.00
ATOM     12  CA  THR    12      -3.435   5.358   5.586  1.00 13.00
ATOM     13  CA  SER    13      -3.281   9.187   5.308  1.00 14.00
ATOM     14  CA  ASN    14      -3.778   8.020   1.491  1.00 12.00
ATOM     15  CA  THR    15      -2.377   5.382  -1.041  1.00 13.00
ATOM     16  CA  MET    16       0.678   3.526  -0.217  1.00  6.00
ATOM     17  CA  HIS    17       3.587   1.121  -0.056  1.00  7.00
ATOM     18  CA  ASN    18       5.416   1.099   3.519  1.00 12.00
ATOM     19  CA  LYS    19       4.193  -2.381   3.002  1.00 18.00
ATOM     20  CA  GLU    20       1.062  -0.122   3.447  1.00 19.00
ATOM     21  CA  TRP    21       0.233  -0.257  -0.681  1.00  3.00
ATOM     22  CA  GLU    22       1.440  -3.661   0.984  1.00 19.00
ATOM     23  CA  ALA    23      -0.922  -4.104  -1.416  1.00  9.00
ATOM     24  CA  ASN    24       0.891  -6.736  -4.050  1.00 12.00
ATOM     25  CA  GLN    25      -1.154  -4.220  -6.508  1.00 16.00
ATOM     26  CA  ILE    26      -0.559  -1.436  -4.002  1.00  5.00
ATOM     27  CA  HIS    27       2.862  -1.808  -3.113  1.00  7.00
ATOM     28  CA  ASN    28       4.455  -5.098  -1.389  1.00 12.00
ATOM     29  CA  GLU    29       5.841  -1.953  -0.195  1.00 19.00
ATOM     30  CA  HIS    30       5.642   0.888  -3.115  1.00  7.00
ATOM     31  CA  ALA    31       4.898   3.611  -5.463  1.00  9.00
ATOM     32  CA  HIS    32       4.596   4.197  -1.581  1.00  7.00
ATOM     33  CA  THR    33       4.190   7.173  -4.011  1.00 13.00
ATOM     34  CA  ALA    34       0.920   5.120  -4.326  1.00  9.00
ATOM     35  CA  TRP    35       1.900   1.693  -3.430  1.00  3.00
ATOM     36  CA  SER    36      -0.288   2.349  -6.831  1.00 14.00
ATOM     37  CA  LEU    37      -1.689   2.200  -2.928  1.00  2.00
ATOM     38  CA  ALA    38      -5.098   2.078  -2.559  1.00  9.00
ATOM     39  CA  THR    39       7.366   1.511   0.211  1.00 13.00
TER
ENDMDL
MODEL       39
ATOM      1  CA  ARG     1      -1.065  -2.332   2.819  1.00 15.00
ATOM      2  CA  VAL     2      -3.000  -1.385  -0.948  1.00  4.00
ATOM      3  CA  GLY     3      -4.734  -3.731   1.354  1.00 10.00
ATOM      4  CA  SER     4      -2.320  -7.100   1.089  1.00 14.00
ATOM      5  CA  SER     5       1.275  -7.465   1.368  1.00 14.00
ATOM      6  CA  GLU     6       1.025  -5.001   4.538  1.00 19.00
ATOM      7  CA  GLY     7      -1.784  -4.525   6.688  1.00 10.00
ATOM      8  CA  THR     8      -3.769  -1.433   7.442  1.00 13.00
ATOM      9  CA  ASP     9      -3.855  -0.315   3.849  1.00 17.00
ATOM     10  CA  VAL    10      -2.588   1.707   0.970  1.00  4.00
ATOM     11  CA  ARG    11      -1.703   2.826   4.062  1.00 15.00
ATOM     12  CA  THR    12      -0.975   6.763   3.380  1.00 13.00
ATOM     13  CA  SER    13      -1.667  10.272   1.650  1.00 14.00
ATOM     14  CA  ASN    14       1.082   8.803  -0.406  1.00 12.00
ATOM     15  CA  THR    15      -1.532   5.970  -0.871  1.00 13.00
ATOM     16  CA  MET    16       0.829   3.446  -0.405  1.00  6.00
ATOM     17  CA  HIS    17       3.863   1.260   0.113  1.00  7.00
ATOM     18  CA  ASN    18       5.224   0.480   3.471  1.00 12.00
ATOM     19  CA  LYS    19       3.639  -2.628   2.953  1.00 18.00
ATOM     20  CA  GLU    20       1.330   0.482   3.598  1.00 19.00
ATOM     21  CA  TRP    21       0.385  -0.170  -0.163  1.00  3.00
ATOM     22  CA  GLU    22       1.216  -3.817   0.264  1.00 19.00
ATOM     23  CA  ALA    23      -1.844  -4.645  -2.179  1.00  9.00
ATOM     24  CA  ASN    24      -2.718  -6.312  -5.257  1.00 12.00
ATOM     25  CA  GLN    25      -0.155  -3.782  -6.944  1.00 16.00
ATOM     26  CA  ILE    26      -0.239  -1.623  -3.680  1.00  5.00
ATOM     27  CA  HIS    27       3.187  -1.901  -2.100  1.00  7.00
ATOM     28  CA  ASN    28       5.193  -4.515  -0.035  1.00 12.00
ATOM     29  CA  GLU    29       6.273  -1.529   0.061  1.00 19.00
ATOM     30  CA  HIS    30       5.764   0.535  -2.767  1.00  7.00
ATOM     31  CA  ALA    31       4.439   3.099  -5.622  1.00  9.00
ATOM     32  CA  HIS    32       4.015  -0.839  -5.890  1.00  7.00
ATOM     33  CA  THR    33       2.546  -0.250  -9.367  1.00 13.00
ATOM     34  CA  ALA    34      -0.271   0.945  -6.600  1.00  9.00
ATOM     35  CA  TRP    35       1.936   1.307  -3.404  1.00  3.00
ATOM     36  CA  SER    36       0.138   4.686  -5.097  1.00 14.00
ATOM     37  CA  LEU    37      -1.683   1.698  -2.730  1.00  2.00
ATOM     38  CA  ALA    38      -4.128   0.091  -4.894  1.00  9.00
ATOM     39  CA  THR    39       7.536   2.099   0.142  1.00 13.00
TER
ENDMDL
MODEL       40
ATOM      1  CA  ARG     1      -1.525  -1.849   2.135  1.00 15.00
ATOM      2  CA  VAL     2      -3.338  -0.924  -1.464  1.00  4.00
ATOM      3  CA  GLY     3      -6.145  -3.061   0.323  1.00 10.00
ATOM      4  CA  SER     4      -5.327  -6.206   2.252  1.00 14.00
ATOM      5  CA  SER     5      -5.018  -5.344   5.724  1.00 14.00
ATOM      6  CA  GLU     6      -3.055  -2.359   5.691  1.00 19.00
ATOM      7  CA  GLY     7      -5.839  -1.220   7.653  1.00 10.00
ATOM      8  CA  THR     8      -7.595  -1.024   4.429  1.00 13.00
ATOM      9  CA  ASP     9      -5.245   0.928   3.131  1.00 17.00
ATOM     10  CA  VAL    10      -2.619   1.994   0.547  1.00  4.00
ATOM     11  CA  ARG    11      -1.864   1.212   4.386  1.00 15.00
ATOM     12  CA  THR    12      -0.614   3.614   6.992  1.00 13.00
ATOM     13  CA  SER    13       0.017   6.948   7.275  1.00 14.00
ATOM     14  CA  ASN    14       1.963   8.220   4.362  1.00 12.00
ATOM     15  CA  THR    15       2.832   6.283   1.518  1.00 13.00
ATOM     16  CA  MET    16       0.749   3.418  -0.534  1.00  6.00
ATOM     17  CA  HIS    17       3.467   0.992   0.264  1.00  7.00
ATOM     18  CA  ASN    18       5.474   1.270   3.114  1.00 12.00
ATOM     19  CA  LYS    19       4.184  -2.419   2.684  1.00 18.00
ATOM     20  CA  GLU    20       1.464   0.224   3.284  1.00 19.00
ATOM     21  CA  TRP    21       0.251  -0.202  -0.643  1.00  3.00
ATOM     22  CA  GLU    22       1.257  -3.454   0.482  1.00 19.00
ATOM     23  CA  ALA    23      -1.814  -4.402  -1.357  1.00  9.00
ATOM     24  CA  ASN    24      -0.926  -6.571  -4.609  1.00 12.00
ATOM     25  CA  GLN    25      -3.733  -3.658  -5.546  1.00 16.00
ATOM     26  CA  ILE    26      -0.647  -1.465  -3.964  1.00  5.00
ATOM     27  CA  HIS    27       3.047  -2.161  -2.472  1.00  7.00
ATOM     28  CA  ASN    28       4.728  -5.008  -0.127  1.00 12.00
ATOM     29  CA  GLU    29       6.222  -1.709  -0.196  1.00 19.00
ATOM     30  CA  HIS    30       5.787   0.685  -3.022  1.00  7.00
ATOM     31  CA  ALA    31       4.894   3.594  -5.478  1.00  9.00
ATOM     32  CA  HIS    32       4.388   4.038  -1.673  1.00  7.00
ATOM     33  CA  THR    33       3.456   7.663  -3.305  1.00 13.00
ATOM     34  CA  ALA    34       0.957   4.925  -3.927  1.00  9.00
ATOM     35  CA  TRP    35       2.000   1.304  -3.493  1.00  3.00
ATOM     36  CA  SER    36       0.153   1.709  -6.802  1.00 14.00
ATOM     37  CA  LEU    37      -1.716   2.177  -3.133  1.00  2.00
ATOM     38  CA  ALA    38      -2.321   5.368  -1.883  1.00  9.00
ATOM     39  CA  THR    39       7.273   1.878   0.136  1.00 13.00
TER
ENDMDL
MODEL       41
ATOM      1  CA  ARG     1      -2.075  -1.907   2.265  1.00 15.00
ATOM      2  CA  VAL     2      -3.127  -1.375  -1.519  1.00  4.00
ATOM      3  CA  GLY     3      -6.576  -1.729  -1.927  1.00 10.00
ATOM      4  CA  SER     4      -7.310  -5.887  -0.870  1.00 14.00
ATOM      5  CA  SER     5      -7.416  -7.107   2.530  1.00 14.00
ATOM      6  CA  GLU     6      -4.465  -4.906   2.298  1.00 19.00
ATOM      7  CA  GLY     7      -6.953  -1.553   1.736  1.00 10.00
ATOM      8  CA  THR     8      -7.435   0.216   5.316  1.00 13.00
ATOM      9  CA  ASP     9      -3.768   1.068   4.055  1.00 17.00
ATOM     10  CA  VAL    10      -3.038   2.090   0.382  1.00  4.00
ATOM     11  CA  ARG    11      -0.560   3.140   3.212  1.00 15.00
ATOM     12  CA  THR    12      -1.593   6.603   3.562  1.00 13.00
ATOM     13  CA  SER    13      -5.121   7.317   2.747  1.00 14.00
ATOM     14  CA  ASN    14      -3.622   9.640   0.121  1.00 12.00
ATOM     15  CA  THR    15      -1.623   6.949  -1.777  1.00 13.00
ATOM     16  CA  MET    16       0.455   3.578  -0.910  1.00  6.00
ATOM     17  CA  HIS    17       3.518   1.326  -0.017  1.00  7.00
ATOM     18  CA  ASN    18       5.757   0.615   3.322  1.00 12.00
ATOM     19  CA  LYS    19       4.036  -2.661   2.669  1.00 18.00
ATOM     20  CA  GLU    20       1.156  -0.191   3.087  1.00 19.00
ATOM     21  CA  TRP    21       0.189  -0.067  -0.326  1.00  3.00
ATOM     22  CA  GLU    22       0.867  -3.763   0.616  1.00 19.00
ATOM     23  CA  ALA    23      -2.299  -4.865  -1.769  1.00  9.00
ATOM     24  CA  ASN    24      -0.462  -7.920  -2.244  1.00 12.00
ATOM     25  CA  GLN    25       1.461  -5.131  -4.221  1.00 16.00
ATOM     26  CA  ILE    26       0.110  -1.819  -3.665  1.00  5.00
ATOM     27  CA  HIS    27       3.484  -1.780  -2.251  1.00  7.00
ATOM     28  CA  ASN    28       4.834  -4.966  -0.469  1.00 12.00
ATOM     29  CA  GLU    29       6.400  -1.544   0.054  1.00 19.00
ATOM     30  CA  HIS    30       5.860   1.053  -2.802  1.00  7.00
ATOM     31  CA  ALA    31       4.592   3.110  -5.571  1.00  9.00
ATOM     32  CA  HIS    32       4.203  -0.670  -5.682  1.00  7.00
ATOM     33  CA  THR    33       3.012   0.102  -8.723  1.00 13.00
ATOM     34  CA  ALA    34       0.036   0.576  -6.322  1.00  9.00
ATOM     35  CA  TRP    35       1.934   1.559  -3.343  1.00  3.00
ATOM     36  CA  SER    36       0.058   4.311  -4.874  1.00 14.00
ATOM     37  CA  LEU    37      -1.803   1.851  -3.088  1.00  2.00
ATOM     38  CA  ALA    38      -3.361  -1.001  -5.212  1.00  9.00
ATOM     39  CA  THR    39       7.248   2.179   0.334  1.00 13.00
TER
ENDMDL
MODEL       42
ATOM      1  CA  ARG     1      -2.016  -1.586   2.540  1.00 15.00
ATOM      2  CA  VAL     2      -3.099  -1.228  -1.191  1.00  4.00
ATOM      3  CA  GLY     3      -6.090  -3.825   0.050  1.00 10.00
ATOM      4  CA  SER     4      -3.623  -5.190   3.012  1.00 14.00
ATOM      5  CA  SER     5      -2.661  -4.907   6.752  1.00 14.00
ATOM      6  CA  GLU     6      -2.150  -1.420   6.245  1.00 19.00
ATOM      7  CA  GLY     7      -5.766  -2.024   7.158  1.00 10.00
ATOM      8  CA  THR     8      -8.404  -0.615   4.820  1.00 13.00
ATOM      9  CA  ASP     9      -4.984   0.573   3.349  1.00 17.00
ATOM     10  CA  VAL    10      -2.902   2.166   0.256  1.00  4.00
ATOM     11  CA  ARG    11      -1.371   1.840   3.826  1.00 15.00
ATOM     12  CA  THR    12       1.479   3.733   4.984  1.00 13.00
ATOM     13  CA  SER    13       1.251   7.573   3.484  1.00 14.00
ATOM     14  CA  ASN    14      -2.062   8.037   1.279  1.00 12.00
ATOM     15  CA  THR    15      -2.721   5.802  -1.783  1.00 13.00
ATOM     16  CA  MET    16       0.348   3.860  -1.011  1.00  6.00
ATOM     17  CA  HIS    17       3.560   1.639   0.320  1.00  7.00
ATOM     18  CA  ASN    18       5.376  -0.010   3.472  1.00 12.00
ATOM     19  CA  LYS    19       4.049  -3.225   2.523  1.00 18.00
ATOM     20  CA  GLU    20       1.572  -0.362   3.463  1.00 19.00
ATOM     21  CA  TRP    21       0.156   0.127  -0.364  1.00  3.00
ATOM     22  CA  GLU    22       0.638  -3.603   0.429  1.00 19.00
ATOM     23  CA  ALA    23      -1.894  -4.709  -2.292  1.00  9.00
ATOM     24  CA  ASN    24       0.295  -7.530  -3.964  1.00 12.00
ATOM     25  CA  GLN    25       0.998  -4.480  -6.021  1.00 16.00
ATOM     26  CA  ILE    26      -0.150  -1.662  -3.574  1.00  5.00
ATOM     27  CA  HIS    27       3.209  -1.582  -1.808  1.00  7.00
ATOM     28  CA  ASN    28       5.096  -4.635  -1.200  1.00 12.00
ATOM     29  CA  GLU    29       6.279  -1.228   0.213  1.00 19.00
ATOM     30  CA  HIS    30       5.865   1.156  -2.623  1.00  7.00
ATOM     31  CA  ALA    31       4.498   3.082  -5.468  1.00  9.00
ATOM     32  CA  HIS    32       4.173  -0.883  -5.268  1.00  7.00
ATOM     33  CA  THR    33       2.517  -1.334  -9.175  1.00 13.00
ATOM     34  CA  ALA    34       0.134   1.076  -6.528  1.00  9.00
ATOM     35  CA  TRP    35       2.104   1.596  -3.303  1.00  3.00
ATOM     36  CA  SER    36      -0.712   4.933  -5.023  1.00 14.00
ATOM     37  CA  LEU    37      -2.002   1.500  -3.321  1.00  2.00
ATOM     38  CA  ALA    38      -4.019  -1.925  -4.776  1.00  9.00
ATOM     39  CA  THR    39       7.269   2.430   0.570  1.00 13.00
TER
ENDMDL
MODEL       43
ATOM      1  CA  ARG     1      -1.860  -1.920   2.042  1.00 15.00
ATOM      2  CA  VAL     2      -3.454  -1.131  -1.691  1.00  4.00
ATOM      3  CA  GLY     3      -5.280  -4.335  -1.931  1.00 10.00
ATOM      4  CA  SER     4      -6.909  -4.511   1.759  1.00 14.00
ATOM      5  CA  SER     5      -5.038  -4.420   5.352  1.00 14.00
ATOM      6  CA  GLU     6      -1.857  -2.411   5.874  1.00 19.00
ATOM      7  CA  GLY     7      -5.070  -1.394   8.087  1.00 10.00
ATOM      8  CA  THR     8      -6.068   2.035   5.878  1.00 13.00
ATOM      9  CA  ASP     9      -5.075   0.034   2.854  1.00 17.00
ATOM     10  CA  VAL    10      -2.630   2.119   0.665  1.00  4.00
ATOM     11  CA  ARG    11      -1.910   1.568   4.571  1.00 15.00
ATOM     12  CA  THR    12       0.028   4.387   6.360  1.00 13.00
ATOM     13  CA  SER    13       0.657   8.100   6.162  1.00 14.00
ATOM     14  CA  ASN    14       3.655   7.148   4.419  1.00 12.00
ATOM     15  CA  THR    15       0.907   5.991   2.115  1.00 13.00
ATOM     16  CA  MET    16       0.761   3.403  -0.663  1.00  6.00
ATOM     17  CA  HIS    17       3.810   1.331   0.392  1.00  7.00
ATOM     18  CA  ASN    18       4.471   1.873   4.210  1.00 12.00
ATOM     19  CA  LYS    19       4.200  -2.087   2.718  1.00 18.00
ATOM     20  CA  GLU    20       1.126   0.179   3.293  1.00 19.00
ATOM     21  CA  TRP    21       0.108  -0.191  -0.469  1.00  3.00
ATOM     22  CA  GLU    22       1.317  -3.655   0.628  1.00 19.00
ATOM     23  CA  ALA    23      -1.310  -4.226  -1.499  1.00  9.00
ATOM     24  CA  ASN    24      -2.366  -6.958  -4.058  1.00 12.00
ATOM     25  CA  GLN    25      -0.000  -4.432  -5.720  1.00 16.00
ATOM     26  CA  ILE    26      -0.315  -1.480  -3.872  1.00  5.00
ATOM     27  CA  HIS    27       2.951  -2.106  -2.299  1.00  7.00
ATOM     28  CA  ASN    28       6.767  -3.120  -1.375  1.00 12.00
ATOM     29  CA  GLU    29       7.425  -0.465   1.318  1.00 19.00
ATOM     30  CA  HIS    30       5.917   0.242  -2.440  1.00  7.00
ATOM     31  CA  ALA    31       4.882   3.135  -4.946  1.00  9.00
ATOM     32  CA  HIS    32       4.313  -0.771  -5.775  1.00  7.00
ATOM     33  CA  THR    33       2.969   2.365  -8.288  1.00 13.00
ATOM     34  CA  ALA    34      -0.261   1.061  -6.531  1.00  9.00
ATOM     35  CA  TRP    35       2.223   1.253  -3.227  1.00  3.00
ATOM     36  CA  SER    36       0.706   4.879  -4.784  1.00 14.00
ATOM     37  CA  LEU    37      -1.754   1.863  -3.073  1.00  2.00
ATOM     38  CA  ALA    38      -3.724  -0.608  -5.429  1.00  9.00
ATOM     39  CA  THR    39       7.108   3.044  -0.095  1.00 13.00
TER
ENDMDL
MODEL       44
ATOM      1  CA  ARG     1      -1.292  -2.334   2.261  1.00 15.00
ATOM      2  CA  VAL     2      -3.082  -1.187  -1.485  1.00  4.00
ATOM      3  CA  GLY     3      -5.625  -4.137  -0.755  1.00 10.00
ATOM      4  CA  SER     4      -5.309  -5.750   2.692  1.00 14.00
ATOM      5  CA  SER     5      -2.469  -6.888   4.278  1.00 14.00
ATOM      6  CA  GLU     6       0.496  -4.508   4.646  1.00 19.00
ATOM      7  CA  GLY     7      -0.326  -4.253   8.366  1.00 10.00
ATOM      8  CA  THR     8      -1.650  -1.427   5.909  1.00 13.00
ATOM      9  CA  ASP     9      -4.379  -0.249   3.156  1.00 17.00
ATOM     10  CA  VAL    10      -2.754   2.140   0.195  1.00  4.00
ATOM     11  CA  ARG    11      -1.726   2.338   3.870  1.00 15.00
ATOM     12  CA  THR    12      -2.441   5.357   5.616  1.00 13.00
ATOM     13  CA  SER    13       0.892   6.580   5.091  1.00 14.00
ATOM     14  CA  ASN    14       2.092   9.665   3.310  1.00 12.00
ATOM     15  CA  THR    15       1.519   7.305   0.026  1.00 13.00
ATOM     16  CA  MET    16       0.519   3.577  -0.585  1.00  6.00
ATOM     17  CA  HIS    17       3.472   1.512   0.020  1.00  7.00
ATOM     18  CA  ASN    18       5.146   0.814   3.875  1.00 12.00
ATOM     19  CA  LYS    19       3.532  -2.723   2.978  1.00 18.00
ATOM     20  CA  GLU    20       1.259   0.076   3.348  1.00 19.00
ATOM     21  CA  TRP    21       0.325  -0.157  -0.378  1.00  3.00
ATOM     22  CA  GLU    22       1.210  -4.008   0.319  1.00 19.00
ATOM     23  CA  ALA    23      -1.869  -4.677  -2.042  1.00  9.00
ATOM     24  CA  ASN    24       0.389  -6.699  -4.045  1.00 12.00
ATOM     25  CA  GLN    25       1.747  -3.899  -6.409  1.00 16.00
ATOM     26  CA  ILE    26       0.034  -1.503  -4.100  1.00  5.00
ATOM     27  CA  HIS    27       3.131  -1.924  -2.041  1.00  7.00
ATOM     28  CA  ASN    28       4.835  -4.674  -0.043  1.00 12.00
ATOM     29  CA  GLU    29       5.997  -1.041   0.634  1.00 19.00
ATOM     30  CA  HIS    30       5.941   0.604  -2.883  1.00  7.00
ATOM     31  CA  ALA    31       4.850   4.105  -2.833  1.00  9.00
ATOM     32  CA  HIS    32       4.719   2.283  -6.437  1.00  7.00
ATOM     33  CA  THR    33       2.531  -0.135  -8.360  1.00 13.00
ATOM     34  CA  ALA    34      -0.195   1.279  -6.440  1.00  9.00
ATOM     35  CA  TRP    35       2.241   1.556  -3.417  1.00  3.00
ATOM     36  CA  SER    36       0.451   5.194  -4.384  1.00 14.00
ATOM     37  CA  LEU    37      -1.436   1.600  -3.190  1.00  2.00
ATOM     38  CA  ALA    38      -3.353  -0.297  -5.140  1.00  9.00
ATOM     39  CA  THR    39       7.199   2.426   0.206  1.00 13.00
TER
ENDMDL
MODEL       45
ATOM      1  CA  ARG     1      -1.717  -2.317   2.376  1.00 15.00
ATOM      2  CA  VAL     2      -3.048  -1.521  -1.072  1.00  4.00
ATOM      3  CA  GLY     3      -6.332  -3.417  -1.590  1.00 10.00
ATOM      4  CA  SER     4      -6.261  -7.380  -1.211  1.00 14.00
ATOM      5  CA  SER     5      -3.151  -7.150   1.312  1.00 14.00
ATOM      6  CA  GLU     6      -3.017  -5.048   4.728  1.00 19.00
ATOM      7  CA  GLY     7      -0.835  -2.705   7.336  1.00 10.00
ATOM      8  CA  THR     8      -3.735  -0.654   6.611  1.00 13.00
ATOM      9  CA  ASP     9      -4.455   0.279   3.252  1.00 17.00
ATOM     10  CA  VAL    10      -3.023   1.902   0.368  1.00  4.00
ATOM     11  CA  ARG    11      -1.573   2.566   3.919  1.00 15.00
ATOM     12  CA  THR    12      -1.144   2.795   7.504  1.00 13.00
ATOM     13  CA  SER    13      -1.596   6.397   5.700  1.00 14.00
ATOM     14  CA  ASN    14       1.899   6.186   6.014  1.00 12.00
ATOM     15  CA  THR    15       1.180   6.048   2.372  1.00 13.00
ATOM     16  CA  MET    16       0.190   3.490  -0.476  1.00  6.00
ATOM     17  CA  HIS    17       3.575   1.437   0.162  1.00  7.00
ATOM     18  CA  ASN    18       5.680   1.411   3.278  1.00 12.00
ATOM     19  CA  LYS    19       4.205  -2.214   2.716  1.00 18.00
ATOM     20  CA  GLU    20       0.936  -0.001   3.592  1.00 19.00
ATOM     21  CA  TRP    21       0.261  -0.196  -0.182  1.00  3.00
ATOM     22  CA  GLU    22       1.217  -3.980   0.743  1.00 19.00
ATOM     23  CA  ALA    23      -1.284  -5.127  -1.764  1.00  9.00
ATOM     24  CA  ASN    24      -2.565  -6.609  -5.222  1.00 12.00
ATOM     25  CA  GLN    25      -1.486  -2.969  -6.484  1.00 16.00
ATOM     26  CA  ILE    26       0.134  -1.857  -3.541  1.00  5.00
ATOM     27  CA  HIS    27       3.549  -1.837  -1.952  1.00  7.00
ATOM     28  CA  ASN    28       7.516  -2.789  -3.018  1.00 12.00
ATOM     29  CA  GLU    29       6.709  -1.384   0.139  1.00 19.00
ATOM     30  CA  HIS    30       5.729   1.059  -2.865  1.00  7.00
ATOM     31  CA  ALA    31       4.677   2.805  -5.448  1.00  9.00
ATOM     32  CA  HIS    32       4.823   4.512  -1.879  1.00  7.00
ATOM     33  CA  THR    33       3.899   6.828  -5.275  1.00 13.00
ATOM     34  CA  ALA    34       0.766   4.608  -4.045  1.00  9.00
ATOM     35  CA  TRP    35       1.996   1.316  -3.330  1.00  3.00
ATOM     36  CA  SER    36       0.566   1.725  -6.737  1.00 14.00
ATOM     37  CA  LEU    37      -1.720   1.485  -3.200  1.00  2.00
ATOM     38  CA  ALA    38      -5.182   1.113  -2.877  1.00  9.00
ATOM     39  CA  THR    39       7.311   2.410   0.013  1.00 13.00
TER
ENDMDL
MODEL       46
ATOM      1  CA  ARG     1      -1.868  -1.646   2.200  1.00 15.00
ATOM      2  CA  VAL     2      -2.928  -1.261  -1.396  1.00  4.00
ATOM      3  CA  GLY     3      -6.799  -2.479  -2.146  1.00 10.00
ATOM      4  CA  SER     4      -5.575  -4.509   0.905  1.00 14.00
ATOM      5  CA  SER     5      -5.812  -3.548   4.381  1.00 14.00
ATOM      6  CA  GLU     6      -3.089  -1.316   5.787  1.00 19.00
ATOM      7  CA  GLY     7      -5.544  -0.007   8.154  1.00 10.00
ATOM      8  CA  THR     8      -8.125   0.147   5.690  1.00 13.00
ATOM      9  CA  ASP     9      -5.313   0.194   2.643  1.00 17.00
ATOM     10  CA  VAL    10      -2.610   1.921   0.716  1.00  4.00
ATOM     11  CA  ARG    11      -2.287   1.859   4.319  1.00 15.00
ATOM     12  CA  THR    12      -1.444   4.544   6.234  1.00 13.00
ATOM     13  CA  SER    13      -2.451   8.033   5.863  1.00 14.00
ATOM     14  CA  ASN    14       0.108   9.978   3.219  1.00 12.00
ATOM     15  CA  THR    15      -0.833   7.005   0.378  1.00 13.00
ATOM     16  CA  MET    16       0.790   3.503  -0.005  1.00  6.00
ATOM     17  CA  HIS    17       3.769   1.214   0.301  1.00  7.00
ATOM     18  CA  ASN    18       5.190   1.313   3.573  1.00 12.00
ATOM     19  CA  LYS    19       4.006  -2.229   2.824  1.00 18.00
ATOM     20  CA  GLU    20       1.245   0.734   3.450  1.00 19.00
ATOM     21  CA  TRP    21       0.428  -0.158  -0.276  1.00  3.00
ATOM     22  CA  GLU    22       1.011  -3.466   1.169  1.00 19.00
ATOM     23  CA  ALA    23      -0.951  -4.476  -1.995  1.00  9.00
ATOM     24  CA  ASN    24       1.187  -6.737  -3.957  1.00 12.00
ATOM     25  CA  GLN    25       0.406  -4.323  -6.478  1.00 16.00
ATOM     26  CA  ILE    26      -0.103  -1.327  -3.874  1.00  5.00
ATOM     27  CA  HIS    27       3.251  -1.871  -1.786  1.00  7.00
ATOM     28  CA  ASN    28       5.238  -5.109  -0.537  1.00 12.00
ATOM     29  CA  GLU    29       6.507  -1.709  -0.109  1.00 19.00
ATOM     30  CA  HIS    30       5.624   0.236  -3.448  1.00  7.00
ATOM     31  CA  ALA    31       3.154  -0.767  -6.181  1.00  9.00
ATOM     32  CA  HIS    32       4.608   3.065  -6.128  1.00  7.00
ATOM     33  CA  THR    33       2.013   3.565  -8.579  1.00 13.00
ATOM     34  CA  ALA    34      -0.168   1.279  -6.528  1.00  9.00
ATOM     35  CA  TRP    35       2.097   1.536  -3.251  1.00  3.00
ATOM     36  CA  SER    36       0.298   4.721  -4.429  1.00 14.00
ATOM     37  CA  LEU    37      -1.581   1.880  -2.720  1.00  2.00
ATOM     38  CA  ALA    38      -3.668   0.075  -5.064  1.00  9.00
ATOM     39  CA  THR    39       7.407   1.897  -0.711  1.00 13.00
TER
ENDMDL
MODEL       47
ATOM      1  CA  ARG     1      -2.071  -1.718   1.984  1.00 15.00
ATOM      2  CA  VAL     2      -3.493  -1.055  -1.778  1.00  4.00
ATOM      3  CA  GLY     3      -7.018   0.123  -1.574  1.00 10.00
ATOM      4  CA  SER     4      -9.379  -2.795  -0.381  1.00 14.00
ATOM      5  CA  SER     5      -8.476  -3.548   3.136  1.00 14.00
ATOM      6  CA  GLU     6      -4.888  -3.729   4.023  1.00 19.00
ATOM      7  CA  GLY     7      -3.063  -4.818   7.102  1.00 10.00
ATOM      8  CA  THR     8      -2.641  -1.023   5.956  1.00 13.00
ATOM      9  CA  ASP     9      -4.690   0.840   3.289  1.00 17.00
ATOM     10  CA  VAL    10      -2.785   2.209   0.337  1.00  4.00
ATOM     11  CA  ARG    11      -1.123   2.128   3.530  1.00 15.00
ATOM     12  CA  THR    12       0.612   3.145   6.588  1.00 13.00
ATOM     13  CA  SER    13       0.685   6.093   8.792  1.00 14.00
ATOM     14  CA  ASN    14       1.611   7.523   5.237  1.00 12.00
ATOM     15  CA  THR    15       0.406   6.530   1.464  1.00 13.00
ATOM     16  CA  MET    16       0.412   3.604  -0.733  1.00  6.00
ATOM     17  CA  HIS    17       3.488   1.517   0.365  1.00  7.00
ATOM     18  CA  ASN    18       5.838   0.324   3.401  1.00 12.00
ATOM     19  CA  LYS    19       4.144  -2.920   2.005  1.00 18.00
ATOM     20  CA  GLU    20       1.359  -0.546   3.294  1.00 19.00
ATOM     21  CA  TRP    21       0.079  -0.154  -0.472  1.00  3.00
ATOM     22  CA  GLU    22       0.619  -3.753   0.789  1.00 19.00
ATOM     23  CA  ALA    23      -2.094  -4.408  -1.646  1.00  9.00
ATOM     24  CA  ASN    24      -1.247  -7.148  -4.359  1.00 12.00
ATOM     25  CA  GLN    25       0.962  -4.303  -5.988  1.00 16.00
ATOM     26  CA  ILE    26      -0.389  -1.750  -3.844  1.00  5.00
ATOM     27  CA  HIS    27       3.094  -1.699  -1.770  1.00  7.00
ATOM     28  CA  ASN    28       4.895  -4.448  -1.535  1.00 12.00
ATOM     29  CA  GLU    29       6.943  -2.020  -0.214  1.00 19.00
ATOM     30  CA  HIS    30       5.701   0.780  -2.372  1.00  7.00
ATOM     31  CA  ALA    31       4.920   3.289  -5.301  1.00  9.00
ATOM     32  CA  HIS    32       4.468  -0.848  -5.436  1.00  7.00
ATOM     33  CA  THR    33       2.978   1.141  -8.285  1.00 13.00
ATOM     34  CA  ALA    34       0.070   0.969  -6.304  1.00  9.00
ATOM     35  CA  TRP    35       2.026   1.549  -3.298  1.00  3.00
ATOM     36  CA  SER    36      -0.015   4.817  -4.445  1.00 14.00
ATOM     37  CA  LEU    37      -1.723   1.646  -3.175  1.00  2.00
ATOM     38  CA  ALA    38      -3.911  -0.516  -5.591  1.00  9.00
ATOM     39  CA  THR    39       7.365   1.852   0.505  1.00 13.00
TER
ENDMDL
MODEL       48
ATOM      1  CA  ARG     1      -2.139  -1.604   2.055  1.00 15.00
ATOM      2  CA  VAL     2      -3.056  -1.244  -1.421  1.00  4.00
ATOM      3  CA  GLY     3      -6.390  -2.879  -1.898  1.00 10.00
ATOM      4  CA  SER     4      -6.033  -4.073   2.191  1.00 14.00
ATOM      5  CA  SER     5      -3.929  -5.534   4.931  1.00 14.00
ATOM      6  CA  GLU     6      -3.300  -1.624   6.079  1.00 19.00
ATOM      7  CA  GLY     7      -6.933  -2.762   7.448  1.00 10.00
ATOM      8  CA  THR     8      -7.775   0.738   5.694  1.00 13.00
ATOM      9  CA  ASP     9      -5.340   0.814   2.953  1.00 17.00
ATOM     10  CA  VAL    10      -2.631   1.891   0.614  1.00  4.00
ATOM     11  CA  ARG    11      -1.935   1.856   4.480  1.00 15.00
ATOM     12  CA  THR    12       1.189   3.873   3.250  1.00 13.00
ATOM     13  CA  SER    13      -0.480   7.069   4.312  1.00 14.00
ATOM     14  CA  ASN    14       3.119   7.846   3.909  1.00 12.00
ATOM     15  CA  THR    15       4.062   5.003   1.183  1.00 13.00
ATOM     16  CA  MET    16       1.002   3.152  -0.391  1.00  6.00
ATOM     17  CA  HIS    17       3.741   0.972   0.129  1.00  7.00
ATOM     18  CA  ASN    18       5.379   0.476   3.183  1.00 12.00
ATOM     19  CA  LYS    19       4.024  -2.499   2.815  1.00 18.00
ATOM     20  CA  GLU    20       1.123   0.124   2.940  1.00 19.00
ATOM     21  CA  TRP    21       0.553  -0.657  -0.410  1.00  3.00
ATOM     22  CA  GLU    22       0.986  -4.009   1.549  1.00 19.00
ATOM     23  CA  ALA    23      -0.971  -4.244  -1.589  1.00  9.00
ATOM     24  CA  ASN    24       1.477  -6.818  -3.289  1.00 12.00
ATOM     25  CA  GLN    25       1.775  -4.574  -6.094  1.00 16.00
ATOM     26  CA  ILE    26      -0.119  -1.654  -3.917  1.00  5.00
ATOM     27  CA  HIS    27       3.405  -1.855  -2.525  1.00  7.00
ATOM     28  CA  ASN    28       4.855  -4.817  -0.717  1.00 12.00
ATOM     29  CA  GLU    29       6.509  -1.260  -0.030  1.00 19.00
ATOM     30  CA  HIS    30       5.764   1.005  -3.076  1.00  7.00
ATOM     31  CA  ALA    31       5.229   4.980  -2.711  1.00  9.00
ATOM     32  CA  HIS    32       4.669   3.461  -6.148  1.00  7.00
ATOM     33  CA  THR    33       1.683   3.490  -8.504  1.00 13.00
ATOM     34  CA  ALA    34      -0.500   0.981  -6.588  1.00  9.00
ATOM     35  CA  TRP    35       2.048   1.405  -3.600  1.00  3.00
ATOM     36  CA  SER    36       0.506   5.272  -3.692  1.00 14.00
ATOM     37  CA  LEU    37      -1.371   1.667  -2.804  1.00  2.00
ATOM     38  CA  ALA    38      -3.714  -0.283  -5.051  1.00  9.00
ATOM     39  CA  THR    39       7.305   2.356   0.078  1.00 13.00
TER
ENDMDL
MODEL       49
ATOM      1  CA  ARG     1      -2.059  -1.660   2.286  1.00 15.00
ATOM      2  CA  VAL     2      -3.466  -1.069  -1.543  1.00  4.00
ATOM      3  CA  GLY     3      -6.559  -2.353  -1.338  1.00 10.00
ATOM      4  CA  SER     4      -5.398  -4.836   1.250  1.00 14.00
ATOM      5  CA  SER     5      -3.696  -4.989   4.544  1.00 14.00
ATOM      6  CA  GLU     6      -2.085  -1.471   5.960  1.00 19.00
ATOM      7  CA  GLY     7      -3.355   0.357   9.280  1.00 10.00
ATOM      8  CA  THR     8      -5.857   1.207   6.242  1.00 13.00
ATOM      9  CA  ASP     9      -5.178   0.412   2.644  1.00 17.00
ATOM     10  CA  VAL    10      -2.692   1.910   0.585  1.00  4.00
ATOM     11  CA  ARG    11      -2.132   1.948   4.261  1.00 15.00
ATOM     12  CA  THR    12       0.697   1.646   6.988  1.00 13.00
ATOM     13  CA  SER    13       2.043   4.679   5.754  1.00 14.00
ATOM     14  CA  ASN    14       5.252   3.664   3.911  1.00 12.00
ATOM     15  CA  THR    15       4.128   4.732   0.191  1.00 13.00
ATOM     16  CA  MET    16       0.826   3.281  -0.455  1.00  6.00
ATOM     17  CA  HIS    17       3.416   0.376   0.338  1.00  7.00
ATOM     18  CA  ASN    18       4.442  -1.421   3.282  1.00 12.00
ATOM     19  CA  LYS    19       1.342  -2.404   4.866  1.00 18.00
ATOM     20  CA  GLU    20       1.255   0.599   3.304  1.00 19.00
ATOM     21  CA  TRP    21      -0.010  -0.292  -0.553  1.00  3.00
ATOM     22  CA  GLU    22       0.980  -3.697   1.220  1.00 19.00
ATOM     23  CA  ALA    23      -1.745  -4.231  -1.626  1.00  9.00
ATOM     24  CA  ASN    24      -1.230  -6.935  -4.081  1.00 12.00
ATOM     25  CA  GLN    25      -1.219  -4.195  -6.718  1.00 16.00
ATOM     26  CA  ILE    26      -0.609  -1.290  -3.932  1.00  5.00
ATOM     27  CA  HIS    27       2.791  -2.105  -2.380  1.00  7.00
ATOM     28  CA  ASN    28       5.605  -3.437  -0.453  1.00 12.00
ATOM     29  CA  GLU    29       8.736  -1.328  -0.349  1.00 19.00
ATOM     30  CA  HIS    30       5.783   0.575  -2.722  1.00  7.00
ATOM     31  CA  ALA    31       4.264   2.806  -5.910  1.00  9.00
ATOM     32  CA  HIS    32       4.197  -0.993  -5.720  1.00  7.00
ATOM     33  CA  THR    33       3.027   0.504  -8.942  1.00 13.00
ATOM     34  CA  ALA    34       0.036   1.219  -6.726  1.00  9.00
ATOM     35  CA  TRP    35       1.984   1.345  -3.369  1.00  3.00
ATOM     36  CA  SER    36       0.668   5.149  -4.246  1.00 14.00
ATOM     37  CA  LEU    37      -1.498   2.147  -3.108  1.00  2.00
ATOM     38  CA  ALA    38      -3.730   0.251  -5.457  1.00  9.00
ATOM     39  CA  THR    39       6.939   1.747   0.609  1.00 13.00
TER
ENDMDL
MODEL       50
ATOM      1  CA  ARG     1      -1.418  -1.887   2.546  1.00 15.00
ATOM      2  CA  VAL     2      -3.277  -1.179  -1.402  1.00  4.00
ATOM      3  CA  GLY     3      -5.408  -4.135  -0.577  1.00 10.00
ATOM      4  CA  SER     4      -5.119  -6.971   1.566  1.00 14.00
ATOM      5  CA  SER     5      -1.713  -7.193   3.493  1.00 14.00
ATOM      6  CA  GLU     6       0.534  -4.293   5.065  1.00 19.00
ATOM      7  CA  GLY     7      -2.504  -3.851   7.084  1.00 10.00
ATOM      8  CA  THR     8      -0.833  -0.433   6.342  1.00 13.00
ATOM      9  CA  ASP     9      -3.836   0.309   3.994  1.00 17.00
ATOM     10  CA  VAL    10      -2.575   1.681   0.696  1.00  4.00
ATOM     11  CA  ARG    11      -1.196   2.868   4.000  1.00 15.00
ATOM     12  CA  THR    12       1.283   4.193   6.719  1.00 13.00
ATOM     13  CA  SER    13       2.227   7.981   5.959  1.00 14.00
ATOM     14  CA  ASN    14       3.983   5.495   3.941  1.00 12.00
ATOM     15  CA  THR    15       1.762   6.912   1.114  1.00 13.00
ATOM     16  CA  MET    16       0.806   3.299  -0.375  1.00  6.00
ATOM     17  CA  HIS    17       3.696   1.410   0.060  1.00  7.00
ATOM     18  CA  ASN    18       5.227   1.123   3.767  1.00 12.00
ATOM     19  CA  LYS    19       3.304  -2.464   2.921  1.00 18.00
ATOM     20  CA  GLU    20       1.494   0.360   3.492  1.00 19.00
ATOM     21  CA  TRP    21       0.362  -0.308  -0.378  1.00  3.00
ATOM     22  CA  GLU    22       1.096  -4.274   0.401  1.00 19.00
ATOM     23  CA  ALA    23      -2.126  -4.491  -2.079  1.00  9.00
ATOM     24  CA  ASN    24      -1.703  -7.915  -3.051  1.00 12.00
ATOM     25  CA  GLN    25       0.271  -4.973  -5.145  1.00 16.00
ATOM     26  CA  ILE    26      -0.374  -1.612  -3.730  1.00  5.00
ATOM     27  CA  HIS    27       3.276  -1.929  -2.314  1.00  7.00
ATOM     28  CA  ASN    28       4.754  -4.684  -0.502  1.00 12.00
ATOM     29  CA  GLU    29       6.042  -1.536   0.285  1.00 19.00
ATOM     30  CA  HIS    30       6.090   1.025  -2.804  1.00  7.00
ATOM     31  CA  ALA    31       5.311   3.146  -5.728  1.00  9.00
ATOM     32  CA  HIS    32       4.288  -0.804  -5.852  1.00  7.00
ATOM     33  CA  THR    33       1.588  -1.923  -8.332  1.00 13.00
ATOM     34  CA  ALA    34      -0.669   0.897  -6.511  1.00  9.00
ATOM     35  CA  TRP    35       2.167   1.397  -3.479  1.00  3.00
ATOM     36  CA  SER    36      -0.065   4.862  -4.864  1.00 14.00
ATOM     37  CA  LEU    37      -1.392   1.751  -3.085  1.00  2.00
ATOM     38  CA  ALA    38      -3.904  -0.699  -5.126  1.00  9.00
ATOM     39  CA  THR    39       7.438   1.995   0.533  1.00 13.00
TER
ENDMDL
MODEL       51
ATOM      1  CA  ARG     1      -2.249  -1.581   2.229  1.00 15.00
ATOM      2  CA  VAL     2      -3.237  -1.231  -1.597  1.00  4.00
ATOM      3  CA  GLY     3      -5.136  -4.361  -0.238  1.00 10.00
ATOM      4  CA  SER     4      -4.005  -6.794   2.836  1.00 14.00
ATOM      5  CA  SER     5      -3.939  -4.134   5.470  1.00 14.00
ATOM      6  CA  GLU     6      -1.960  -1.352   6.024  1.00 19.00
ATOM      7  CA  GLY     7      -4.638   0.525   8.204  1.00 10.00
ATOM      8  CA  THR     8      -7.031   2.304   5.869  1.00 13.00
ATOM      9  CA  ASP     9      -5.412   0.779   2.758  1.00 17.00
ATOM     10  CA  VAL    10      -3.009   1.755   0.425  1.00  4.00
ATOM     11  CA  ARG    11      -2.165   2.042   4.127  1.00 15.00
ATOM     12  CA  THR    12      -0.969   5.289   5.900  1.00 13.00
ATOM     13  CA  SER    13       0.146   8.940   5.646  1.00 14.00
ATOM     14  CA  ASN    14      -2.780   7.772   3.607  1.00 12.00
ATOM     15  CA  THR    15       0.172   5.910   2.323  1.00 13.00
ATOM     16  CA  MET    16       0.403   3.214  -0.082  1.00  6.00
ATOM     17  CA  HIS    17       3.380   0.943   0.146  1.00  7.00
ATOM     18  CA  ASN    18       4.322  -1.806   2.677  1.00 12.00
ATOM     19  CA  LYS    19       1.419  -3.024   4.858  1.00 18.00
ATOM     20  CA  GLU    20       0.912   0.218   2.942  1.00 19.00
ATOM     21  CA  TRP    21      -0.016  -0.532  -0.361  1.00  3.00
ATOM     22  CA  GLU    22       0.589  -3.964   1.317  1.00 19.00
ATOM     23  CA  ALA    23      -1.092  -4.740  -1.800  1.00  9.00
ATOM     24  CA  ASN    24      -1.111  -6.378  -5.368  1.00 12.00
ATOM     25  CA  GLN    25      -0.285  -3.159  -7.058  1.00 16.00
ATOM     26  CA  ILE    26      -0.249  -1.647  -3.800  1.00  5.00
ATOM     27  CA  HIS    27       3.024  -1.938  -1.967  1.00  7.00
ATOM     28  CA  ASN    28       5.906  -2.502  -4.524  1.00 12.00
ATOM     29  CA  GLU    29       7.055  -2.079  -1.083  1.00 19.00
ATOM     30  CA  HIS    30       5.569   0.685  -2.786  1.00  7.00
ATOM     31  CA  ALA    31       4.157   3.245  -5.618  1.00  9.00
ATOM     32  CA  HIS    32       4.352   4.059  -1.913  1.00  7.00
ATOM     33  CA  THR    33       2.654   7.380  -0.836  1.00 13.00
ATOM     34  CA  ALA    34       0.946   4.928  -3.588  1.00  9.00
ATOM     35  CA  TRP    35       2.004   1.518  -3.229  1.00  3.00
ATOM     36  CA  SER    36      -0.189   2.306  -6.429  1.00 14.00
ATOM     37  CA  LEU    37      -1.591   2.069  -2.959  1.00  2.00
ATOM     38  CA  ALA    38      -5.318   1.834  -2.639  1.00  9.00
ATOM     39  CA  THR    39       7.148   1.254   0.592  1.00 13.00
TER
ENDMDL
MODEL       52
ATOM      1  CA  ARG     1      -1.839  -1.904   2.397  1.00 15.00
ATOM      2  CA  VAL     2      -2.908  -1.312  -1.110  1.00  4.00
ATOM      3  CA  GLY     3      -5.552  -3.997   0.359  1.00 10.00
ATOM      4  CA  SER     4      -6.496  -1.778   3.088  1.00 14.00
ATOM      5  CA  SER     5      -6.570  -3.887   5.930  1.00 14.00
ATOM      6  CA  GLU     6      -3.568  -1.534   5.761  1.00 19.00
ATOM      7  CA  GLY     7      -5.780   1.317   7.359  1.00 10.00
ATOM      8  CA  THR     8      -7.877   4.130   5.791  1.00 13.00
ATOM      9  CA  ASP     9      -5.870   2.159   3.183  1.00 17.00
ATOM     10  CA  VAL    10      -2.746   1.872   0.797  1.00  4.00
ATOM     11  CA  ARG    11      -2.183   1.871   4.494  1.00 15.00
ATOM     12  CA  THR    12      -4.240   4.680   6.301  1.00 13.00
ATOM     13  CA  SER    13      -0.701   6.351   6.454  1.00 14.00
ATOM     14  CA  ASN    14       0.934   7.526   3.306  1.00 12.00
ATOM     15  CA  THR    15      -1.056   6.816  -0.032  1.00 13.00
ATOM     16  CA  MET    16       0.829   3.615  -0.505  1.00  6.00
ATOM     17  CA  HIS    17       3.822   1.432  -0.076  1.00  7.00
ATOM     18  CA  ASN    18       5.678   0.731   3.153  1.00 12.00
ATOM     19  CA  LYS    19       4.051  -2.443   2.089  1.00 18.00
ATOM     20  CA  GLU    20       1.134  -0.048   3.944  1.00 19.00
ATOM     21  CA  TRP    21       0.301   0.106  -0.075  1.00  3.00
ATOM     22  CA  GLU    22       0.899  -3.951   0.820  1.00 19.00
ATOM     23  CA  ALA    23      -0.483  -5.111  -1.943  1.00  9.00
ATOM     24  CA  ASN    24      -2.386  -6.477  -5.659  1.00 12.00
ATOM     25  CA  GLN    25      -3.261  -2.853  -4.996  1.00 16.00
ATOM     26  CA  ILE    26      -0.104  -1.564  -3.655  1.00  5.00
ATOM     27  CA  HIS    27       3.381  -2.020  -1.908  1.00  7.00
ATOM     28  CA  ASN    28       5.283  -4.993  -1.046  1.00 12.00
ATOM     29  CA  GLU    29       6.806  -1.396  -0.233  1.00 19.00
ATOM     30  CA  HIS    30       5.828   0.783  -3.093  1.00  7.00
ATOM     31  CA  ALA    31       4.258   2.914  -5.851  1.00  9.00
ATOM     32  CA  HIS    32       4.409   4.357  -2.393  1.00  7.00
ATOM     33  CA  THR    33       3.800   6.592  -5.435  1.00 13.00
ATOM     34  CA  ALA    34       0.666   4.637  -4.157  1.00  9.00
ATOM     35  CA  TRP    35       2.128   1.328  -3.422  1.00  3.00
ATOM     36  CA  SER    36      -0.294   1.662  -6.430  1.00 14.00
ATOM     37  CA  LEU    37      -1.582   1.774  -2.732  1.00  2.00
ATOM     38  CA  ALA    38      -5.272   1.803  -2.178  1.00  9.00
ATOM     39  CA  THR    39       7.579   2.179  -0.011  1.00 13.00
TER
ENDMDL
MODEL       53
ATOM      1  CA  ARG     1      -1.835  -2.051   2.058  1.00 15.00
ATOM      2  CA  VAL     2      -3.267  -1.045  -1.850  1.00  4.00
ATOM      3  CA  GLY     3      -5.063  -4.118  -0.486  1.00 10.00
ATOM      4  CA  SER     4      -2.491  -6.205   1.786  1.00 14.00
ATOM      5  CA  SER     5      -2.989  -5.841   5.837  1.00 14.00
ATOM      6  CA  GLU     6       0.326  -3.855   4.793  1.00 19.00
ATOM      7  CA  GLY     7      -1.974  -1.774   7.418  1.00 10.00
ATOM      8  CA  THR     8      -5.546  -1.443   6.166  1.00 13.00
ATOM      9  CA  ASP     9      -4.913  -0.000   2.923  1.00 17.00
ATOM     10  CA  VAL    10      -2.672   1.965   0.279  1.00  4.00
ATOM     11  CA  ARG    11      -2.359   2.363   4.167  1.00 15.00
ATOM     12  CA  THR    12      -0.781   5.136   6.688  1.00 13.00
ATOM     13  CA  SER    13      -0.795   6.911   3.769  1.00 14.00
ATOM     14  CA  ASN    14       1.949   5.174   2.730  1.00 12.00
ATOM     15  CA  THR    15       0.878   7.500  -0.057  1.00 13.00
ATOM     16  CA  MET    16       0.375   3.821  -0.924  1.00  6.00
ATOM     17  CA  HIS    17       3.539   1.513   0.122  1.00  7.00
ATOM     18  CA  ASN    18       5.317   0.641   3.473  1.00 12.00
ATOM     19  CA  LYS    19       3.572  -2.616   3.173  1.00 18.00
ATOM     20  CA  GLU    20       0.847   0.609   3.244  1.00 19.00
ATOM     21  CA  TRP    21       0.449  -0.134  -0.516  1.00  3.00
ATOM     22  CA  GLU    22       1.080  -3.831   0.506  1.00 19.00
ATOM     23  CA  ALA    23      -1.235  -4.221  -2.137  1.00  9.00
ATOM     24  CA  ASN    24      -1.587  -7.449  -4.574  1.00 12.00
ATOM     25  CA  GLN    25      -2.034  -3.967  -6.512  1.00 16.00
ATOM     26  CA  ILE    26       0.077  -1.335  -4.020  1.00  5.00
ATOM     27  CA  HIS    27       3.316  -1.876  -2.370  1.00  7.00
ATOM     28  CA  ASN    28       4.639  -4.873  -0.821  1.00 12.00
ATOM     29  CA  GLU    29       6.195  -1.584   0.426  1.00 19.00
ATOM     30  CA  HIS    30       5.817   0.974  -2.581  1.00  7.00
ATOM     31  CA  ALA    31       4.270   3.318  -5.493  1.00  9.00
ATOM     32  CA  HIS    32       4.176   4.372  -1.957  1.00  7.00
ATOM     33  CA  THR    33       3.373   7.743  -4.024  1.00 13.00
ATOM     34  CA  ALA    34       0.557   4.967  -4.581  1.00  9.00
ATOM     35  CA  TRP    35       1.994   1.559  -3.375  1.00  3.00
ATOM     36  CA  SER    36       0.256   1.898  -6.969  1.00 14.00
ATOM     37  CA  LEU    37      -1.538   1.909  -3.314  1.00  2.00
ATOM     38  CA  ALA    38      -2.624   5.267  -2.558  1.00  9.00
ATOM     39  CA  THR    39       7.295   2.005   0.670  1.00 13.00
TER
ENDMDL
MODEL       54
ATOM      1  CA  ARG     1      -1.621  -1.650   2.378  1.00 15.00
ATOM      2  CA  VAL     2      -2.988  -1.489  -1.322  1.00  4.00
ATOM      3  CA  GLY     3      -5.632  -3.068   0.864  1.00 10.00
ATOM      4  CA  SER     4      -5.703  -5.733   3.737  1.00 14.00
ATOM      5  CA  SER     5      -2.008  -7.237   4.877  1.00 14.00
ATOM      6  CA  GLU     6       0.061  -4.057   4.536  1.00 19.00
ATOM      7  CA  GLY     7       0.193  -3.964   8.270  1.00 10.00
ATOM      8  CA  THR     8      -2.740  -1.722   5.936  1.00 13.00
ATOM      9  CA  ASP     9      -4.291   0.697   3.663  1.00 17.00
ATOM     10  CA  VAL    10      -2.811   1.923   0.474  1.00  4.00
ATOM     11  CA  ARG    11      -1.480   2.966   3.859  1.00 15.00
ATOM     12  CA  THR    12       1.418   3.696   5.785  1.00 13.00
ATOM     13  CA  SER    13       3.805   6.269   4.367  1.00 14.00
ATOM     14  CA  ASN    14       4.742   8.033   1.206  1.00 12.00
ATOM     15  CA  THR    15       1.725   7.432  -1.498  1.00 13.00
ATOM     16  CA  MET    16       0.432   3.451  -0.380  1.00  6.00
ATOM     17  CA  HIS    17       3.731   1.422   0.118  1.00  7.00
ATOM     18  CA  ASN    18       5.303   0.648   3.428  1.00 12.00
ATOM     19  CA  LYS    19       3.485  -2.943   2.894  1.00 18.00
ATOM     20  CA  GLU    20       1.571   0.527   3.261  1.00 19.00
ATOM     21  CA  TRP    21       0.511  -0.248  -0.592  1.00  3.00
ATOM     22  CA  GLU    22       0.638  -3.902   0.530  1.00 19.00
ATOM     23  CA  ALA    23      -1.748  -4.898  -2.342  1.00  9.00
ATOM     24  CA  ASN    24      -1.265  -7.521  -4.829  1.00 12.00
ATOM     25  CA  GLN    25       1.348  -4.582  -5.954  1.00 16.00
ATOM     26  CA  ILE    26      -0.002  -1.680  -3.951  1.00  5.00
ATOM     27  CA  HIS    27       3.349  -2.012  -2.274  1.00  7.00
ATOM     28  CA  ASN    28       6.320  -4.841  -1.512  1.00 12.00
ATOM     29  CA  GLU    29       6.007  -1.664   0.338  1.00 19.00
ATOM     30  CA  HIS    30       5.838   0.824  -2.908  1.00  7.00
ATOM     31  CA  ALA    31       4.807   3.522  -5.278  1.00  9.00
ATOM     32  CA  HIS    32       3.855  -0.528  -5.783  1.00  7.00
ATOM     33  CA  THR    33       1.284  -1.332  -8.599  1.00 13.00
ATOM     34  CA  ALA    34      -0.398   1.037  -6.538  1.00  9.00
ATOM     35  CA  TRP    35       1.996   1.771  -3.362  1.00  3.00
ATOM     36  CA  SER    36       0.013   4.912  -4.426  1.00 14.00
ATOM     37  CA  LEU    37      -1.786   1.577  -3.042  1.00  2.00
ATOM     38  CA  ALA    38      -5.223   1.958  -2.531  1.00  9.00
ATOM     39  CA  THR    39       7.436   1.778   0.463  1.00 13.00
TER
ENDMDL
MODEL       55
ATOM      1  CA  ARG     1      -2.098  -1.618   1.876  1.00 15.00
ATOM      2  CA  VAL     2      -3.533  -0.696  -1.389  1.00  4.00
ATOM      3  CA  GLY     3      -7.081   0.944  -1.600  1.00 10.00
ATOM      4  CA  SER     4      -8.526  -1.849   0.886  1.00 14.00
ATOM      5  CA  SER     5      -5.672  -3.287   4.055  1.00 14.00
ATOM      6  CA  GLU     6      -1.979  -1.880   5.640  1.00 19.00
ATOM      7  CA  GLY     7      -3.298  -1.886   8.990  1.00 10.00
ATOM      8  CA  THR     8      -4.816   1.055   6.816  1.00 13.00
ATOM      9  CA  ASP     9      -4.858   0.585   3.234  1.00 17.00
ATOM     10  CA  VAL    10      -2.457   2.286   0.701  1.00  4.00
ATOM     11  CA  ARG    11      -1.724   2.017   4.734  1.00 15.00
ATOM     12  CA  THR    12      -2.574   5.433   5.704  1.00 13.00
ATOM     13  CA  SER    13      -2.485   9.035   4.414  1.00 14.00
ATOM     14  CA  ASN    14      -0.553   9.916   1.187  1.00 12.00
ATOM     15  CA  THR    15      -0.982   6.564  -0.118  1.00 13.00
ATOM     16  CA  MET    16       0.911   3.390  -0.465  1.00  6.00
ATOM     17  CA  HIS    17       3.493   0.947   0.243  1.00  7.00
ATOM     18  CA  ASN    18       4.135  -1.842   2.774  1.00 12.00
ATOM     19  CA  LYS    19       1.662  -3.159   4.884  1.00 18.00
ATOM     20  CA  GLU    20       1.148   0.114   3.138  1.00 19.00
ATOM     21  CA  TRP    21       0.296  -0.384  -0.665  1.00  3.00
ATOM     22  CA  GLU    22       1.240  -3.926   1.368  1.00 19.00
ATOM     23  CA  ALA    23      -1.415  -3.728  -1.162  1.00  9.00
ATOM     24  CA  ASN    24       0.589  -6.668  -2.699  1.00 12.00
ATOM     25  CA  GLN    25      -0.941  -4.808  -5.451  1.00 16.00
ATOM     26  CA  ILE    26      -0.746  -1.295  -3.810  1.00  5.00
ATOM     27  CA  HIS    27       3.220  -1.981  -2.152  1.00  7.00
ATOM     28  CA  ASN    28       4.841  -5.144   0.060  1.00 12.00
ATOM     29  CA  GLU    29       7.133  -2.017  -1.233  1.00 19.00
ATOM     30  CA  HIS    30       5.826   0.722  -2.752  1.00  7.00
ATOM     31  CA  ALA    31       5.061   3.110  -4.904  1.00  9.00
ATOM     32  CA  HIS    32       4.239  -0.838  -5.828  1.00  7.00
ATOM     33  CA  THR    33       1.332  -2.537  -7.198  1.00 13.00
ATOM     34  CA  ALA    34      -0.212   1.076  -6.804  1.00  9.00
ATOM     35  CA  TRP    35       2.054   1.444  -3.403  1.00  3.00
ATOM     36  CA  SER    36       0.320   4.753  -4.840  1.00 14.00
ATOM     37  CA  LEU    37      -1.657   2.097  -2.894  1.00  2.00
ATOM     38  CA  ALA    38      -3.792  -0.185  -5.127  1.00  9.00
ATOM     39  CA  THR    39       7.268   1.247   0.683  1.00 13.00
TER
ENDMDL
MODEL       56
ATOM      1  CA  ARG     1      -1.598  -2.033   2.262  1.00 15.00
ATOM      2  CA  VAL     2      -3.272  -0.920  -0.971  1.00  4.00
ATOM      3  CA  GLY     3      -7.113  -1.806  -0.267  1.00 10.00
ATOM      4  CA  SER     4      -5.796  -4.337   2.180  1.00 14.00
ATOM      5  CA  SER     5      -2.822  -4.902   5.138  1.00 14.00
ATOM      6  CA  GLU     6       0.846  -3.851   4.896  1.00 19.00
ATOM      7  CA  GLY     7      -0.327  -2.494   7.685  1.00 10.00
ATOM      8  CA  THR     8      -1.944   0.959   7.961  1.00 13.00
ATOM      9  CA  ASP     9      -3.345   0.949   4.274  1.00 17.00
ATOM     10  CA  VAL    10      -2.569   2.336   0.872  1.00  4.00
ATOM     11  CA  ARG    11      -0.701   3.451   4.054  1.00 15.00
ATOM     12  CA  THR    12      -4.076   4.619   5.715  1.00 13.00
ATOM     13  CA  SER    13      -4.763   6.602   2.558  1.00 14.00
ATOM     14  CA  ASN    14      -3.742   8.865  -0.294  1.00 12.00
ATOM     15  CA  THR    15      -0.028   7.551  -1.153  1.00 13.00
ATOM     16  CA  MET    16       0.666   3.770  -0.581  1.00  6.00
ATOM     17  CA  HIS    17       3.483   1.834   0.251  1.00  7.00
ATOM     18  CA  ASN    18       6.347   0.666   2.651  1.00 12.00
ATOM     19  CA  LYS    19       3.671  -2.129   2.873  1.00 18.00
ATOM     20  CA  GLU    20       1.236   0.426   2.928  1.00 19.00
ATOM     21  CA  TRP    21       0.271  -0.047  -0.424  1.00  3.00
ATOM     22  CA  GLU    22       0.610  -4.060   0.246  1.00 19.00
ATOM     23  CA  ALA    23      -2.277  -4.403  -2.025  1.00  9.00
ATOM     24  CA  ASN    24      -0.990  -7.046  -4.757  1.00 12.00
ATOM     25  CA  GLN    25      -0.262  -3.961  -6.826  1.00 16.00
ATOM     26  CA  ILE    26      -0.602  -1.483  -3.711  1.00  5.00
ATOM     27  CA  HIS    27       2.925  -1.969  -2.161  1.00  7.00
ATOM     28  CA  ASN    28       4.102  -4.910  -0.640  1.00 12.00
ATOM     29  CA  GLU    29       6.271  -2.143   0.136  1.00 19.00
ATOM     30  CA  HIS    30       5.707   0.546  -2.545  1.00  7.00
ATOM     31  CA  ALA    31       4.784   2.663  -5.706  1.00  9.00
ATOM     32  CA  HIS    32       4.082  -0.992  -5.562  1.00  7.00
ATOM     33  CA  THR    33       2.808   0.626  -8.777  1.00 13.00
ATOM     34  CA  ALA    34      -0.175   0.666  -6.474  1.00  9.00
ATOM     35  CA  TRP    35       2.060   1.386  -3.294  1.00  3.00
ATOM     36  CA  SER    36       0.129   4.561  -4.799  1.00 14.00
ATOM     37  CA  LEU    37      -1.645   1.947  -2.897  1.00  2.00
ATOM     38  CA  ALA    38      -3.821  -0.069  -4.697  1.00  9.00
ATOM     39  CA  THR    39       7.476   2.167  -0.079  1.00 13.00
TER
ENDMDL
MODEL       57
ATOM      1  CA  ARG     1      -2.016  -1.759   2.150  1.00 15.00
ATOM      2  CA  VAL     2      -3.257  -1.115  -1.537  1.00  4.00
ATOM      3  CA  GLY     3      -5.474  -4.491  -0.609  1.00 10.00
ATOM      4  CA  SER     4      -7.037  -4.070   3.002  1.00 14.00
ATOM      5  CA  SER     5      -3.886  -4.624   5.657  1.00 14.00
ATOM      6  CA  GLU     6      -2.470  -1.081   5.884  1.00 19.00
ATOM      7  CA  GLY     7      -6.127   0.821   7.389  1.00 10.00
ATOM      8  CA  THR     8      -8.174   2.387   4.836  1.00 13.00
ATOM      9  CA  ASP     9      -5.201   0.288   3.071  1.00 17.00
ATOM     10  CA  VAL    10      -3.069   2.360   0.393  1.00  4.00
ATOM     11  CA  ARG    11      -1.887   1.851   3.825  1.00 15.00
ATOM     12  CA  THR    12       1.363   3.574   5.245  1.00 13.00
ATOM     13  CA  SER    13       4.148   6.358   5.787  1.00 14.00
ATOM     14  CA  ASN    14       2.162   8.832   3.819  1.00 12.00
ATOM     15  CA  THR    15      -0.212   6.184   2.119  1.00 13.00
ATOM     16  CA  MET    16       0.587   3.454  -0.302  1.00  6.00
ATOM     17  CA  HIS    17       3.978   1.544   0.023  1.00  7.00
ATOM     18  CA  ASN    18       5.561   0.134   3.576  1.00 12.00
ATOM     19  CA  LYS    19       4.004  -2.792   2.749  1.00 18.00
ATOM     20  CA  GLU    20       1.313   0.093   3.166  1.00 19.00
ATOM     21  CA  TRP    21       0.285  -0.253  -0.276  1.00  3.00
ATOM     22  CA  GLU    22       0.811  -4.048   0.820  1.00 19.00
ATOM     23  CA  ALA    23      -1.424  -4.362  -2.474  1.00  9.00
ATOM     24  CA  ASN    24      -1.250  -6.944  -5.255  1.00 12.00
ATOM     25  CA  GLN    25      -0.369  -3.989  -7.041  1.00 16.00
ATOM     26  CA  ILE    26      -0.382  -1.292  -4.005  1.00  5.00
ATOM     27  CA  HIS    27       3.013  -2.213  -2.178  1.00  7.00
ATOM     28  CA  ASN    28       5.745  -4.372  -0.626  1.00 12.00
ATOM     29  CA  GLU    29       6.394  -0.960   0.163  1.00 19.00
ATOM     30  CA  HIS    30       5.558   0.512  -3.308  1.00  7.00
ATOM     31  CA  ALA    31       2.726  -0.880  -6.045  1.00  9.00
ATOM     32  CA  HIS    32       4.373   2.738  -6.635  1.00  7.00
ATOM     33  CA  THR    33       1.343   4.398  -8.454  1.00 13.00
ATOM     34  CA  ALA    34      -0.330   1.507  -6.220  1.00  9.00
ATOM     35  CA  TRP    35       1.974   1.570  -3.191  1.00  3.00
ATOM     36  CA  SER    36       0.488   4.896  -4.206  1.00 14.00
ATOM     37  CA  LEU    37      -1.563   2.011  -2.874  1.00  2.00
ATOM     38  CA  ALA    38      -3.969  -0.131  -5.086  1.00  9.00
ATOM     39  CA  THR    39       7.488   2.586  -0.658  1.00 13.00
TER
ENDMDL
MODEL       58
ATOM      1  CA  ARG     1      -1.543  -2.039   2.513  1.00 15.00
ATOM      2  CA  VAL     2      -3.094  -1.172  -1.168  1.00  4.00
ATOM      3  CA  GLY     3      -6.022  -3.125  -1.760  1.00 10.00
ATOM      4  CA  SER     4      -6.122  -3.663   2.171  1.00 14.00
ATOM      5  CA  SER     5      -5.390  -3.464   6.133  1.00 14.00
ATOM      6  CA  GLU     6      -2.709  -0.663   6.597  1.00 19.00
ATOM      7  CA  GLY     7      -5.825   0.582   8.557  1.00 10.00
ATOM      8  CA  THR     8      -8.089  -0.257   5.351  1.00 13.00
ATOM      9  CA  ASP     9      -4.890   0.316   2.880  1.00 17.00
ATOM     10  CA  VAL    10      -2.311   2.091   0.530  1.00  4.00
ATOM     11  CA  ARG    11      -1.390   1.804   4.227  1.00 15.00
ATOM     12  CA  THR    12       0.854   3.466   7.255  1.00 13.00
ATOM     13  CA  SER    13      -2.576   5.268   7.506  1.00 14.00
ATOM     14  CA  ASN    14      -3.639   7.124   4.176  1.00 12.00
ATOM     15  CA  THR    15      -0.599   5.288   2.921  1.00 13.00
ATOM     16  CA  MET    16       0.911   3.443  -0.411  1.00  6.00
ATOM     17  CA  HIS    17       3.760   1.042   0.171  1.00  7.00
ATOM     18  CA  ASN    18       5.448   0.455   3.628  1.00 12.00
ATOM     19  CA  LYS    19       4.375  -2.965   2.645  1.00 18.00
ATOM     20  CA  GLU    20       1.739  -0.189   3.428  1.00 19.00
ATOM     21  CA  TRP    21       0.352  -0.350  -0.408  1.00  3.00
ATOM     22  CA  GLU    22       1.036  -3.828   0.696  1.00 19.00
ATOM     23  CA  ALA    23      -1.614  -4.591  -2.037  1.00  9.00
ATOM     24  CA  ASN    24      -2.292  -7.003  -4.585  1.00 12.00
ATOM     25  CA  GLN    25       0.052  -4.842  -6.473  1.00 16.00
ATOM     26  CA  ILE    26      -0.254  -1.734  -3.860  1.00  5.00
ATOM     27  CA  HIS    27       3.040  -1.916  -2.544  1.00  7.00
ATOM     28  CA  ASN    28       4.528  -4.887  -0.825  1.00 12.00
ATOM     29  CA  GLU    29       6.560  -1.501  -0.298  1.00 19.00
ATOM     30  CA  HIS    30       5.689   0.944  -2.948  1.00  7.00
ATOM     31  CA  ALA    31       4.438   3.728  -5.097  1.00  9.00
ATOM     32  CA  HIS    32       4.468   4.262  -1.401  1.00  7.00
ATOM     33  CA  THR    33       2.037   7.113  -0.822  1.00 13.00
ATOM     34  CA  ALA    34       0.332   5.165  -3.817  1.00  9.00
ATOM     35  CA  TRP    35       1.920   1.490  -3.369  1.00  3.00
ATOM     36  CA  SER    36      -0.044   1.664  -6.652  1.00 14.00
ATOM     37  CA  LEU    37      -1.651   1.768  -2.978  1.00  2.00
ATOM     38  CA  ALA    38      -3.671  -1.240  -4.728  1.00  9.00
ATOM     39  CA  THR    39       7.273   2.247   0.250  1.00 13.00
TER
ENDMDL
MODEL       59
ATOM      1  CA  ARG     1      -1.732  -1.918   2.172  1.00 15.00
ATOM      2  CA  VAL     2      -2.982  -1.244  -1.297  1.00  4.00
ATOM      3  CA  GLY     3      -5.893  -3.432   0.240  1.00 10.00
ATOM      4  CA  SER     4      -4.511  -6.580   1.699  1.00 14.00
ATOM      5  CA  SER     5      -0.995  -7.447   2.281  1.00 14.00
ATOM      6  CA  GLU     6       0.535  -4.310   4.765  1.00 19.00
ATOM      7  CA  GLY     7      -0.741  -2.475   8.038  1.00 10.00
ATOM      8  CA  THR     8      -3.472  -0.252   6.933  1.00 13.00
ATOM      9  CA  ASP     9      -4.642  -0.173   3.511  1.00 17.00
ATOM     10  CA  VAL    10      -2.683   1.981   0.705  1.00  4.00
ATOM     11  CA  ARG    11      -1.982   2.226   4.542  1.00 15.00
ATOM     12  CA  THR    12       0.007   3.611   7.495  1.00 13.00
ATOM     13  CA  SER    13       2.697   6.167   7.301  1.00 14.00
ATOM     14  CA  ASN    14       3.492   8.294   4.238  1.00 12.00
ATOM     15  CA  THR    15       0.489   6.053   2.985  1.00 13.00
ATOM     16  CA  MET    16       0.690   3.563  -0.470  1.00  6.00
ATOM     17  CA  HIS    17       3.803   1.628   0.250  1.00  7.00
ATOM     18  CA  ASN    18       4.679   0.875   3.735  1.00 12.00
ATOM     19  CA  LYS    19       3.730  -2.842   3.074  1.00 18.00
ATOM     20  CA  GLU    20       1.059   0.276   3.663  1.00 19.00
ATOM     21  CA  TRP    21       0.401  -0.048  -0.257  1.00  3.00
ATOM     22  CA  GLU    22       1.095  -3.931   0.521  1.00 19.00
ATOM     23  CA  ALA    23      -1.664  -4.758  -1.959  1.00  9.00
ATOM     24  CA  ASN    24      -2.749  -5.992  -5.444  1.00 12.00
ATOM     25  CA  GLN    25      -3.391  -2.416  -6.003  1.00 16.00
ATOM     26  CA  ILE    26      -0.272  -1.646  -3.660  1.00  5.00
ATOM     27  CA  HIS    27       3.044  -2.139  -2.141  1.00  7.00
ATOM     28  CA  ASN    28       5.013  -4.966  -0.509  1.00 12.00
ATOM     29  CA  GLU    29       6.128  -1.392   0.291  1.00 19.00
ATOM     30  CA  HIS    30       5.648   0.479  -3.020  1.00  7.00
ATOM     31  CA  ALA    31       4.804   2.683  -5.993  1.00  9.00
ATOM     32  CA  HIS    32       4.845   4.182  -2.503  1.00  7.00
ATOM     33  CA  THR    33       3.324   6.809  -5.143  1.00 13.00
ATOM     34  CA  ALA    34       0.910   4.970  -3.838  1.00  9.00
ATOM     35  CA  TRP    35       1.997   1.301  -3.359  1.00  3.00
ATOM     36  CA  SER    36      -0.347   1.821  -6.449  1.00 14.00
ATOM     37  CA  LEU    37      -1.758   1.893  -2.935  1.00  2.00
ATOM     38  CA  ALA    38      -5.369   1.348  -2.570  1.00  9.00
ATOM     39  CA  THR    39       7.585   2.063  -0.173  1.00 13.00
TER
ENDMDL
MODEL       60
ATOM      1  CA  ARG     1      -1.867  -1.972   2.263  1.00 15.00
ATOM      2  CA  VAL     2      -3.306  -1.334  -1.717  1.00  4.00
ATOM      3  CA  GLY     3      -6.200  -3.143  -0.497  1.00 10.00
ATOM      4  CA  SER     4      -6.043  -5.966   2.167  1.00 14.00
ATOM      5  CA  SER     5      -3.754  -4.858   5.019  1.00 14.00
ATOM      6  CA  GLU     6      -0.274  -3.408   5.486  1.00 19.00
ATOM      7  CA  GLY     7      -2.729  -2.199   8.015  1.00 10.00
ATOM      8  CA  THR     8      -5.325   0.411   7.030  1.00 13.00
ATOM      9  CA  ASP     9      -3.965   0.822   3.636  1.00 17.00
ATOM     10  CA  VAL    10      -2.863   1.994   0.388  1.00  4.00
ATOM     11  CA  ARG    11      -1.458   3.885   3.532  1.00 15.00
ATOM     12  CA  THR    12       0.824   6.460   4.774  1.00 13.00
ATOM     13  CA  SER    13      -1.011   8.813   2.845  1.00 14.00
ATOM     14  CA  ASN    14       1.548  10.807   1.101  1.00 12.00
ATOM     15  CA  THR    15       1.138   7.443  -0.747  1.00 13.00
ATOM     16  CA  MET    16       0.361   3.678  -0.720  1.00  6.00
ATOM     17  CA  HIS    17       3.330   1.289   0.431  1.00  7.00
ATOM     18  CA  ASN    18       5.420   0.593   4.059  1.00 12.00
ATOM     19  CA  LYS    19       2.906  -2.301   3.716  1.00 18.00
ATOM     20  CA  GLU    20       0.674   0.626   3.262  1.00 19.00
ATOM     21  CA  TRP    21       0.162  -0.170  -0.483  1.00  3.00
ATOM     22  CA  GLU    22       1.159  -3.797   0.468  1.00 19.00
ATOM     23  CA  ALA    23      -1.575  -4.611  -1.675  1.00  9.00
ATOM     24  CA  ASN    24      -3.515  -7.258  -3.801  1.00 12.00
ATOM     25  CA  GLN    25      -3.138  -4.183  -5.380  1.00 16.00
ATOM     26  CA  ILE    26      -0.124  -1.591  -3.950  1.00  5.00
ATOM     27  CA  HIS    27       3.175  -1.833  -2.025  1.00  7.00
ATOM     28  CA  ASN    28       5.215  -4.757  -0.868  1.00 12.00
ATOM     29  CA  GLU    29       5.723  -1.469   0.781  1.00 19.00
ATOM     30  CA  HIS    30       5.769   0.788  -2.389  1.00  7.00
ATOM     31  CA  ALA    31       4.781   2.194  -5.874  1.00  9.00
ATOM     32  CA  HIS    32       5.170  -1.127  -5.870  1.00  7.00
ATOM     33  CA  THR    33       2.350   0.413  -8.312  1.00 13.00
ATOM     34  CA  ALA    34      -0.868   0.964  -6.532  1.00  9.00
ATOM     35  CA  TRP    35       2.025   1.458  -3.381  1.00  3.00
ATOM     36  CA  SER    36       0.426   4.628  -5.061  1.00 14.00
ATOM     37  CA  LEU    37      -1.760   1.769  -3.120  1.00  2.00
ATOM     38  CA  ALA    38      -5.505   1.378  -2.632  1.00  9.00
ATOM     39  CA  THR    39       7.081   2.064   0.809  1.00 13.00
TER
ENDMDL
MODEL       61
ATOM      1  CA  ARG     1      -1.835  -1.970   2.167  1.00 15.00
ATOM      2  CA  VAL     2      -3.071  -1.566  -1.842  1.00  4.00
ATOM      3  CA  GLY     3      -5.273  -4.460  -1.276  1.00 10.00
ATOM      4  CA  SER     4      -7.059  -5.821   1.361  1.00 14.00
ATOM      5  CA  SER     5      -6.343  -3.857   4.740  1.00 14.00
ATOM      6  CA  GLU     6      -3.012  -1.937   5.627  1.00 19.00
ATOM      7  CA  GLY     7      -5.123  -0.969   8.287  1.00 10.00
ATOM      8  CA  THR     8      -7.329   0.687   5.680  1.00 13.00
ATOM      9  CA  ASP     9      -5.318  -0.311   2.465  1.00 17.00
ATOM     10  CA  VAL    10      -2.873   1.519   0.395  1.00  4.00
ATOM     11  CA  ARG    11      -2.355   1.357   4.363  1.00 15.00
ATOM     12  CA  THR    12      -4.577   2.817   7.113  1.00 13.00
ATOM     13  CA  SER    13      -4.477   6.417   6.821  1.00 14.00
ATOM     14  CA  ASN    14      -0.541   6.426   6.313  1.00 12.00
ATOM     15  CA  THR    15       0.708   5.256   3.243  1.00 13.00
ATOM     16  CA  MET    16       0.382   3.458  -0.085  1.00  6.00
ATOM     17  CA  HIS    17       3.748   1.330   0.144  1.00  7.00
ATOM     18  CA  ASN    18       5.800   1.111   3.591  1.00 12.00
ATOM     19  CA  LYS    19       4.524  -2.264   2.756  1.00 18.00
ATOM     20  CA  GLU    20       1.242   0.032   3.169  1.00 19.00
ATOM     21  CA  TRP    21       0.458  -0.430  -0.437  1.00  3.00
ATOM     22  CA  GLU    22       1.305  -3.638   1.209  1.00 19.00
ATOM     23  CA  ALA    23      -0.291  -4.151  -1.910  1.00  9.00
ATOM     24  CA  ASN    24      -2.275  -6.365  -4.099  1.00 12.00
ATOM     25  CA  GLN    25      -2.521  -3.082  -6.042  1.00 16.00
ATOM     26  CA  ILE    26      -0.068  -1.362  -4.062  1.00  5.00
ATOM     27  CA  HIS    27       3.377  -1.760  -2.198  1.00  7.00
ATOM     28  CA  ASN    28       6.607  -3.709  -0.703  1.00 12.00
ATOM     29  CA  GLU    29       7.040  -0.392   0.018  1.00 19.00
ATOM     30  CA  HIS    30       5.893   0.748  -3.009  1.00  7.00
ATOM     31  CA  ALA    31       3.384  -0.615  -5.850  1.00  9.00
ATOM     32  CA  HIS    32       4.278   3.073  -5.964  1.00  7.00
ATOM     33  CA  THR    33       2.594   2.801  -9.452  1.00 13.00
ATOM     34  CA  ALA    34       0.336   1.314  -6.534  1.00  9.00
ATOM     35  CA  TRP    35       2.073   1.637  -3.110  1.00  3.00
ATOM     36  CA  SER    36       0.239   4.809  -4.971  1.00 14.00
ATOM     37  CA  LEU    37      -1.477   1.798  -2.888  1.00  2.00
ATOM     38  CA  ALA    38      -4.906   3.541  -2.150  1.00  9.00
ATOM     39  CA  THR    39       6.918   3.364  -0.484  1.00 13.00
TER
ENDMDL
MODEL       62
ATOM      1  CA  ARG     1      -1.757  -2.084   2.356  1.00 15.00
ATOM      2  CA  VAL     2      -3.351  -1.005  -1.352  1.00  4.00
ATOM      3  CA  GLY     3      -6.491  -2.684  -0.356  1.00 10.00
ATOM      4  CA  SER     4      -4.981  -5.802   1.743  1.00 14.00
ATOM      5  CA  SER     5      -1.814  -6.748   3.165  1.00 14.00
ATOM      6  CA  GLU     6       1.039  -4.410   4.283  1.00 19.00
ATOM      7  CA  GLY     7       0.941  -3.968   8.130  1.00 10.00
ATOM      8  CA  THR     8      -1.897  -2.541   6.165  1.00 13.00
ATOM      9  CA  ASP     9      -4.286  -0.029   4.362  1.00 17.00
ATOM     10  CA  VAL    10      -2.818   1.787   0.863  1.00  4.00
ATOM     11  CA  ARG    11      -1.080   2.583   4.351  1.00 15.00
ATOM     12  CA  THR    12       0.872   5.385   6.903  1.00 13.00
ATOM     13  CA  SER    13       2.167   7.485   3.800  1.00 14.00
ATOM     14  CA  ASN    14       5.685   5.908   2.774  1.00 12.00
ATOM     15  CA  THR    15       2.715   3.991   2.628  1.00 13.00
ATOM     16  CA  MET    16       0.787   3.465  -0.445  1.00  6.00
ATOM     17  CA  HIS    17       3.809   1.487  -0.153  1.00  7.00
ATOM     18  CA  ASN    18       5.127   0.708   3.439  1.00 12.00
ATOM     19  CA  LYS    19       3.306  -2.522   2.066  1.00 18.00
ATOM     20  CA  GLU    20       1.402   0.175   3.196  1.00 19.00
ATOM     21  CA  TRP    21       0.131  -0.236  -0.364  1.00  3.00
ATOM     22  CA  GLU    22       0.264  -4.241  -0.101  1.00 19.00
ATOM     23  CA  ALA    23      -2.338  -4.447  -2.725  1.00  9.00
ATOM     24  CA  ASN    24      -1.400  -7.161  -4.909  1.00 12.00
ATOM     25  CA  GLN    25      -0.286  -4.106  -6.995  1.00 16.00
ATOM     26  CA  ILE    26      -0.377  -1.365  -3.910  1.00  5.00
ATOM     27  CA  HIS    27       2.940  -1.887  -1.931  1.00  7.00
ATOM     28  CA  ASN    28       6.595  -3.280  -1.938  1.00 12.00
ATOM     29  CA  GLU    29       6.435  -1.146   0.388  1.00 19.00
ATOM     30  CA  HIS    30       6.021   0.603  -2.834  1.00  7.00
ATOM     31  CA  ALA    31       5.015   2.700  -5.673  1.00  9.00
ATOM     32  CA  HIS    32       4.013  -0.953  -5.504  1.00  7.00
ATOM     33  CA  THR    33       1.502  -0.570  -8.595  1.00 13.00
ATOM     34  CA  ALA    34      -0.343   1.384  -6.291  1.00  9.00
ATOM     35  CA  TRP    35       2.062   1.475  -3.349  1.00  3.00
ATOM     36  CA  SER    36       0.824   4.882  -4.432  1.00 14.00
ATOM     37  CA  LEU    37      -1.570   1.993  -2.808  1.00  2.00
ATOM     38  CA  ALA    38      -3.589  -0.097  -5.009  1.00  9.00
ATOM     39  CA  THR    39       7.369   2.548   0.143  1.00 13.00
TER
ENDMDL
MODEL       63
ATOM      1  CA  ARG     1      -2.010  -1.425   2.256  1.00 15.00
ATOM      2  CA  VAL     2      -3.330  -0.878  -1.538  1.00  4.00
ATOM      3  CA  GLY     3      -4.879  -4.515   0.286  1.00 10.00
ATOM      4  CA  SER     4      -2.985  -6.745   2.689  1.00 14.00
ATOM      5  CA  SER     5      -2.886  -5.637   6.219  1.00 14.00
ATOM      6  CA  GLU     6      -2.194  -2.141   6.218  1.00 19.00
ATOM      7  CA  GLY     7      -5.433  -0.569   7.795  1.00 10.00
ATOM      8  CA  THR     8      -8.229  -1.244   5.449  1.00 13.00
ATOM      9  CA  ASP     9      -5.473   0.355   2.741  1.00 17.00
ATOM     10  CA  VAL    10      -2.789   1.924   0.814  1.00  4.00
ATOM     11  CA  ARG    11      -2.316   1.460   4.768  1.00 15.00
ATOM     12  CA  THR    12       1.142   2.832   6.340  1.00 13.00
ATOM     13  CA  SER    13       3.588   5.663   6.304  1.00 14.00
ATOM     14  CA  ASN    14       0.807   7.663   4.095  1.00 12.00
ATOM     15  CA  THR    15       2.075   4.306   2.809  1.00 13.00
ATOM     16  CA  MET    16       0.884   3.642  -0.597  1.00  6.00
ATOM     17  CA  HIS    17       3.826   1.255  -0.153  1.00  7.00
ATOM     18  CA  ASN    18       5.935   0.959   2.812  1.00 12.00
ATOM     19  CA  LYS    19       3.982  -2.362   2.840  1.00 18.00
ATOM     20  CA  GLU    20       1.149   0.301   3.265  1.00 19.00
ATOM     21  CA  TRP    21       0.282   0.015  -0.370  1.00  3.00
ATOM     22  CA  GLU    22       0.950  -3.481   1.123  1.00 19.00
ATOM     23  CA  ALA    23      -1.829  -4.569  -1.908  1.00  9.00
ATOM     24  CA  ASN    24       0.683  -7.436  -2.561  1.00 12.00
ATOM     25  CA  GLN    25      -0.266  -4.949  -5.725  1.00 16.00
ATOM     26  CA  ILE    26      -0.419  -1.636  -3.851  1.00  5.00
ATOM     27  CA  HIS    27       3.190  -1.977  -1.954  1.00  7.00
ATOM     28  CA  ASN    28       4.506  -4.993  -0.021  1.00 12.00
ATOM     29  CA  GLU    29       6.440  -1.439   0.116  1.00 19.00
ATOM     30  CA  HIS    30       5.713   0.474  -3.275  1.00  7.00
ATOM     31  CA  ALA    31       5.333   3.306  -5.632  1.00  9.00
ATOM     32  CA  HIS    32       4.050   4.388  -2.193  1.00  7.00
ATOM     33  CA  THR    33       3.423   7.037  -5.029  1.00 13.00
ATOM     34  CA  ALA    34       0.173   4.891  -4.419  1.00  9.00
ATOM     35  CA  TRP    35       2.054   1.426  -3.491  1.00  3.00
ATOM     36  CA  SER    36      -0.134   1.486  -6.281  1.00 14.00
ATOM     37  CA  LEU    37      -1.549   1.957  -2.873  1.00  2.00
ATOM     38  CA  ALA    38      -4.961   2.436  -2.393  1.00  9.00
ATOM     39  CA  THR    39       7.517   2.140  -0.491  1.00 13.00
TER
ENDMDL
MODEL       64
ATOM      1  CA  ARG     1      -1.841  -2.018   1.915  1.00 15.00
ATOM      2  CA  VAL     2      -3.224  -0.816  -1.228  1.00  4.00
ATOM      3  CA  GLY     3      -5.550  -3.173   0.017  1.00 10.00
ATOM      4  CA  SER     4      -4.453  -6.164   1.914  1.00 14.00
ATOM      5  CA  SER     5      -2.491  -6.622   4.980  1.00 14.00
ATOM      6  CA  GLU     6       0.000  -3.700   4.676  1.00 19.00
ATOM      7  CA  GLY     7      -1.041  -3.989   8.487  1.00 10.00
ATOM      8  CA  THR     8      -2.605  -1.132   6.456  1.00 13.00
ATOM      9  CA  ASP     9      -3.742   1.108   3.572  1.00 17.00
ATOM     10  CA  VAL    10      -2.859   2.661   0.259  1.00  4.00
ATOM     11  CA  ARG    11      -0.979   3.492   3.619  1.00 15.00
ATOM     12  CA  THR    12      -2.080   5.426   6.385  1.00 13.00
ATOM     13  CA  SER    13      -1.032   9.131   5.331  1.00 14.00
ATOM     14  CA  ASN    14       0.941   9.407   2.079  1.00 12.00
ATOM     15  CA  THR    15      -0.874   6.726   0.570  1.00 13.00
ATOM     16  CA  MET    16       0.545   3.965  -0.886  1.00  6.00
ATOM     17  CA  HIS    17       3.650   1.501   0.217  1.00  7.00
ATOM     18  CA  ASN    18       4.759   0.482   4.085  1.00 12.00
ATOM     19  CA  LYS    19       3.337  -3.005   2.823  1.00 18.00
ATOM     20  CA  GLU    20       1.184   0.030   3.207  1.00 19.00
ATOM     21  CA  TRP    21       0.260   0.226  -0.232  1.00  3.00
ATOM     22  CA  GLU    22       0.897  -3.849   0.191  1.00 19.00
ATOM     23  CA  ALA    23      -2.475  -4.376  -2.443  1.00  9.00
ATOM     24  CA  ASN    24      -2.315  -7.623  -4.194  1.00 12.00
ATOM     25  CA  GLN    25       0.017  -4.648  -5.789  1.00 16.00
ATOM     26  CA  ILE    26      -0.341  -1.566  -3.441  1.00  5.00
ATOM     27  CA  HIS    27       3.424  -1.547  -1.962  1.00  7.00
ATOM     28  CA  ASN    28       4.783  -4.301  -0.741  1.00 12.00
ATOM     29  CA  GLU    29       6.085  -1.279   0.572  1.00 19.00
ATOM     30  CA  HIS    30       5.700   1.079  -2.775  1.00  7.00
ATOM     31  CA  ALA    31       4.984   2.451  -5.937  1.00  9.00
ATOM     32  CA  HIS    32       4.394  -1.180  -5.573  1.00  7.00
ATOM     33  CA  THR    33       2.620   0.451  -8.929  1.00 13.00
ATOM     34  CA  ALA    34      -0.502   0.542  -6.536  1.00  9.00
ATOM     35  CA  TRP    35       2.049   1.424  -3.559  1.00  3.00
ATOM     36  CA  SER    36       0.487   4.485  -5.708  1.00 14.00
ATOM     37  CA  LEU    37      -1.580   1.895  -3.147  1.00  2.00
ATOM     38  CA  ALA    38      -3.770  -0.670  -5.021  1.00  9.00
ATOM     39  CA  THR    39       7.421   2.177   0.430  1.00 13.00
TER
ENDMDL
MODEL       65
ATOM      1  CA  ARG     1      -1.915  -1.906   1.966  1.00 15.00
ATOM      2  CA  VAL     2      -3.297  -1.100  -1.296  1.00  4.00
ATOM      3  CA  GLY     3      -6.010  -3.315  -0.035  1.00 10.00
ATOM      4  CA  SER     4      -4.327  -6.456   1.879  1.00 14.00
ATOM      5  CA  SER     5      -3.527  -5.412   5.050  1.00 14.00
ATOM      6  CA  GLU     6      -2.793  -1.562   5.788  1.00 19.00
ATOM      7  CA  GLY     7      -3.123  -0.837   9.029  1.00 10.00
ATOM      8  CA  THR     8      -4.548   2.256   6.682  1.00 13.00
ATOM      9  CA  ASP     9      -4.676   0.704   3.016  1.00 17.00
ATOM     10  CA  VAL    10      -2.676   2.276   0.739  1.00  4.00
ATOM     11  CA  ARG    11      -1.573   1.878   4.403  1.00 15.00
ATOM     12  CA  THR    12      -3.639   5.371   4.575  1.00 13.00
ATOM     13  CA  SER    13      -1.564   7.685   7.145  1.00 14.00
ATOM     14  CA  ASN    14      -2.312   8.976   3.722  1.00 12.00
ATOM     15  CA  THR    15      -0.359   6.949   0.927  1.00 13.00
ATOM     16  CA  MET    16       0.681   3.922  -0.769  1.00  6.00
ATOM     17  CA  HIS    17       3.538   1.665   0.054  1.00  7.00
ATOM     18  CA  ASN    18       4.713   0.403   3.650  1.00 12.00
ATOM     19  CA  LYS    19       3.665  -3.165   2.856  1.00 18.00
ATOM     20  CA  GLU    20       1.123  -0.100   3.221  1.00 19.00
ATOM     21  CA  TRP    21       0.117   0.124  -0.403  1.00  3.00
ATOM     22  CA  GLU    22       0.868  -3.761   0.371  1.00 19.00
ATOM     23  CA  ALA    23      -1.796  -4.733  -1.989  1.00  9.00
ATOM     24  CA  ASN    24      -0.875  -6.595  -4.646  1.00 12.00
ATOM     25  CA  GLN    25       1.215  -3.710  -6.153  1.00 16.00
ATOM     26  CA  ILE    26      -0.597  -1.291  -3.940  1.00  5.00
ATOM     27  CA  HIS    27       2.846  -1.885  -1.949  1.00  7.00
ATOM     28  CA  ASN    28       5.597  -4.490  -1.575  1.00 12.00
ATOM     29  CA  GLU    29       5.856  -1.268   0.512  1.00 19.00
ATOM     30  CA  HIS    30       5.653   0.372  -2.727  1.00  7.00
ATOM     31  CA  ALA    31       4.891   2.156  -6.065  1.00  9.00
ATOM     32  CA  HIS    32       4.621   4.007  -2.768  1.00  7.00
ATOM     33  CA  THR    33       2.724   7.166  -2.268  1.00 13.00
ATOM     34  CA  ALA    34       0.830   4.986  -4.458  1.00  9.00
ATOM     35  CA  TRP    35       2.028   1.446  -3.409  1.00  3.00
ATOM     36  CA  SER    36      -0.475   1.923  -6.533  1.00 14.00
ATOM     37  CA  LEU    37      -1.725   2.134  -2.987  1.00  2.00
ATOM     38  CA  ALA    38      -5.468   1.994  -1.668  1.00  9.00
ATOM     39  CA  THR    39       7.294   2.240   0.054  1.00 13.00
TER
ENDMDL
MODEL       66
ATOM      1  CA  ARG     1      -1.958  -1.489   2.190  1.00 15.00
ATOM      2  CA  VAL     2      -3.487  -0.945  -1.349  1.00  4.00
ATOM      3  CA  GLY     3      -6.068  -3.252  -0.317  1.00 10.00
ATOM      4  CA  SER     4      -5.201  -6.509   1.698  1.00 14.00
ATOM      5  CA  SER     5      -4.112  -5.317   5.315  1.00 14.00
ATOM      6  CA  GLU     6      -1.847  -2.005   5.973  1.00 19.00
ATOM      7  CA  GLY     7      -5.177  -1.891   7.495  1.00 10.00
ATOM      8  CA  THR     8      -7.831   0.854   5.802  1.00 13.00
ATOM      9  CA  ASP     9      -5.181   0.487   3.100  1.00 17.00
ATOM     10  CA  VAL    10      -2.376   2.055   0.854  1.00  4.00
ATOM     11  CA  ARG    11      -1.886   1.763   4.812  1.00 15.00
ATOM     12  CA  THR    12      -1.300   5.647   5.065  1.00 13.00
ATOM     13  CA  SER    13      -2.419   9.002   4.017  1.00 14.00
ATOM     14  CA  ASN    14      -1.009   9.623  -0.036  1.00 12.00
ATOM     15  CA  THR    15       1.588   6.880   0.281  1.00 13.00
ATOM     16  CA  MET    16       1.065   2.998  -0.332  1.00  6.00
ATOM     17  CA  HIS    17       3.827   0.607   0.170  1.00  7.00
ATOM     18  CA  ASN    18       4.119  -2.038   2.407  1.00 12.00
ATOM     19  CA  LYS    19       1.461  -3.080   4.875  1.00 18.00
ATOM     20  CA  GLU    20       1.179   0.295   3.092  1.00 19.00
ATOM     21  CA  TRP    21       0.307  -0.561  -0.497  1.00  3.00
ATOM     22  CA  GLU    22       0.554  -3.975   1.253  1.00 19.00
ATOM     23  CA  ALA    23      -1.684  -4.097  -1.573  1.00  9.00
ATOM     24  CA  ASN    24       1.514  -5.246  -3.582  1.00 12.00
ATOM     25  CA  GLN    25       0.063  -3.997  -6.880  1.00 16.00
ATOM     26  CA  ILE    26      -0.501  -1.407  -4.006  1.00  5.00
ATOM     27  CA  HIS    27       3.095  -2.085  -2.216  1.00  7.00
ATOM     28  CA  ASN    28       5.544  -4.109  -0.469  1.00 12.00
ATOM     29  CA  GLU    29       6.700  -2.747  -4.058  1.00 19.00
ATOM     30  CA  HIS    30       5.814   0.698  -2.988  1.00  7.00
ATOM     31  CA  ALA    31       4.580   3.343  -5.524  1.00  9.00
ATOM     32  CA  HIS    32       3.988  -0.258  -6.175  1.00  7.00
ATOM     33  CA  THR    33       0.660  -0.963  -8.917  1.00 13.00
ATOM     34  CA  ALA    34      -0.363   1.400  -6.347  1.00  9.00
ATOM     35  CA  TRP    35       2.105   1.265  -3.372  1.00  3.00
ATOM     36  CA  SER    36       0.719   4.691  -4.488  1.00 14.00
ATOM     37  CA  LEU    37      -1.509   2.157  -2.714  1.00  2.00
ATOM     38  CA  ALA    38      -3.728   0.512  -4.918  1.00  9.00
ATOM     39  CA  THR    39       7.397  -1.183  -0.497  1.00 13.00
TER
ENDMDL
MODEL       67
ATOM      1  CA  ARG     1      -1.683  -1.322   2.246  1.00 15.00
ATOM      2  CA  VAL     2      -3.103  -0.957  -1.229  1.00  4.00
ATOM      3  CA  GLY     3      -4.366  -4.107  -2.792  1.00 10.00
ATOM      4  CA  SER     4      -5.317  -6.262   0.150  1.00 14.00
ATOM      5  CA  SER     5      -2.775  -7.350   2.503  1.00 14.00
ATOM      6  CA  GLU     6      -2.865  -3.909   4.568  1.00 19.00
ATOM      7  CA  GLY     7      -2.812  -2.523   8.267  1.00 10.00
ATOM      8  CA  THR     8      -5.252  -0.393   6.281  1.00 13.00
ATOM      9  CA  ASP     9      -4.897   0.432   2.833  1.00 17.00
ATOM     10  CA  VAL    10      -2.358   2.328   0.685  1.00  4.00
ATOM     11  CA  ARG    11      -1.942   2.179   4.351  1.00 15.00
ATOM     12  CA  THR    12      -3.010   5.079   6.800  1.00 13.00
ATOM     13  CA  SER    13      -2.153   7.946   4.329  1.00 14.00
ATOM     14  CA  ASN    14       1.801   9.169   4.522  1.00 12.00
ATOM     15  CA  THR    15       1.173   7.047   1.087  1.00 13.00
ATOM     16  CA  MET    16       0.984   3.532  -0.723  1.00  6.00
ATOM     17  CA  HIS    17       3.828   0.907  -0.080  1.00  7.00
ATOM     18  CA  ASN    18       5.002   1.485   3.369  1.00 12.00
ATOM     19  CA  LYS    19       4.306  -1.918   3.774  1.00 18.00
ATOM     20  CA  GLU    20       1.373   0.730   2.983  1.00 19.00
ATOM     21  CA  TRP    21       0.387  -0.079  -0.545  1.00  3.00
ATOM     22  CA  GLU    22       1.499  -3.276   1.429  1.00 19.00
ATOM     23  CA  ALA    23      -0.791  -4.202  -1.333  1.00  9.00
ATOM     24  CA  ASN    24       1.804  -6.783  -2.506  1.00 12.00
ATOM     25  CA  GLN    25       0.671  -4.691  -5.631  1.00 16.00
ATOM     26  CA  ILE    26      -0.252  -1.389  -3.950  1.00  5.00
ATOM     27  CA  HIS    27       3.115  -2.046  -2.290  1.00  7.00
ATOM     28  CA  ASN    28       6.338  -4.624  -2.722  1.00 12.00
ATOM     29  CA  GLU    29       6.174  -2.095   0.405  1.00 19.00
ATOM     30  CA  HIS    30       6.015   0.125  -2.999  1.00  7.00
ATOM     31  CA  ALA    31       5.204   2.965  -5.650  1.00  9.00
ATOM     32  CA  HIS    32       4.108  -0.596  -5.958  1.00  7.00
ATOM     33  CA  THR    33       1.493  -0.770  -8.558  1.00 13.00
ATOM     34  CA  ALA    34      -0.232   1.250  -6.764  1.00  9.00
ATOM     35  CA  TRP    35       2.158   1.437  -3.646  1.00  3.00
ATOM     36  CA  SER    36       0.649   4.850  -4.437  1.00 14.00
ATOM     37  CA  LEU    37      -1.507   2.104  -3.017  1.00  2.00
ATOM     38  CA  ALA    38      -3.453  -0.265  -5.291  1.00  9.00
ATOM     39  CA  THR    39       7.610   1.319   0.191  1.00 13.00
TER
ENDMDL
MODEL       68
ATOM      1  CA  ARG     1      -1.526  -1.642   2.379  1.00 15.00
ATOM      2  CA  VAL     2      -3.143  -1.395  -1.280  1.00  4.00
ATOM      3  CA  GLY     3      -6.129  -3.801  -0.473  1.00 10.00
ATOM      4  CA  SER     4      -4.204  -7.141   0.522  1.00 14.00
ATOM      5  CA  SER     5      -2.401  -6.060   3.410  1.00 14.00
ATOM      6  CA  GLU     6      -0.082  -3.961   5.062  1.00 19.00
ATOM      7  CA  GLY     7      -2.310  -3.831   8.297  1.00 10.00
ATOM      8  CA  THR     8      -4.053  -2.857   5.336  1.00 13.00
ATOM      9  CA  ASP     9      -4.369   0.534   3.695  1.00 17.00
ATOM     10  CA  VAL    10      -2.883   2.068   0.279  1.00  4.00
ATOM     11  CA  ARG    11      -2.078   3.553   3.711  1.00 15.00
ATOM     12  CA  THR    12      -2.345   5.224   7.079  1.00 13.00
ATOM     13  CA  SER    13      -0.371   8.292   6.787  1.00 14.00
ATOM     14  CA  ASN    14       0.115   9.939   3.180  1.00 12.00
ATOM     15  CA  THR    15       0.571   6.277   2.008  1.00 13.00
ATOM     16  CA  MET    16       0.379   3.737  -0.912  1.00  6.00
ATOM     17  CA  HIS    17       3.404   1.957  -0.028  1.00  7.00
ATOM     18  CA  ASN    18       5.144   0.822   3.177  1.00 12.00
ATOM     19  CA  LYS    19       3.344  -2.013   3.636  1.00 18.00
ATOM     20  CA  GLU    20       0.868   0.939   3.343  1.00 19.00
ATOM     21  CA  TRP    21       0.293  -0.015  -0.594  1.00  3.00
ATOM     22  CA  GLU    22       1.387  -3.444   0.816  1.00 19.00
ATOM     23  CA  ALA    23      -0.818  -4.531  -1.777  1.00  9.00
ATOM     24  CA  ASN    24       1.650  -6.738  -3.008  1.00 12.00
ATOM     25  CA  GLN    25       1.610  -4.150  -5.838  1.00 16.00
ATOM     26  CA  ILE    26      -0.125  -1.614  -3.886  1.00  5.00
ATOM     27  CA  HIS    27       3.082  -1.946  -2.107  1.00  7.00
ATOM     28  CA  ASN    28       5.062  -5.487  -0.870  1.00 12.00
ATOM     29  CA  GLU    29       5.780  -1.754   0.224  1.00 19.00
ATOM     30  CA  HIS    30       5.719   0.477  -2.562  1.00  7.00
ATOM     31  CA  ALA    31       4.987   2.797  -5.257  1.00  9.00
ATOM     32  CA  HIS    32       4.437  -1.106  -5.712  1.00  7.00
ATOM     33  CA  THR    33       3.176   0.555  -8.825  1.00 13.00
ATOM     34  CA  ALA    34      -0.187   0.756  -7.186  1.00  9.00
ATOM     35  CA  TRP    35       1.911   1.341  -3.651  1.00  3.00
ATOM     36  CA  SER    36       0.432   4.034  -5.273  1.00 14.00
ATOM     37  CA  LEU    37      -1.834   1.529  -3.245  1.00  2.00
ATOM     38  CA  ALA    38      -3.781  -0.526  -5.176  1.00  9.00
ATOM     39  CA  THR    39       7.265   1.787   0.462  1.00 13.00
TER
ENDMDL
MODEL       69
ATOM      1  CA  ARG     1      -1.152  -1.890   2.494  1.00 15.00
ATOM      2  CA  VAL     2      -2.957  -1.490  -1.114  1.00  4.00
ATOM      3  CA  GLY     3      -5.498  -4.444  -1.603  1.00 10.00
ATOM      4  CA  SER     4      -5.089  -7.862   0.374  1.00 14.00
ATOM      5  CA  SER     5      -2.588  -6.435   3.223  1.00 14.00
ATOM      6  CA  GLU     6       0.262  -4.346   4.899  1.00 19.00
ATOM      7  CA  GLY     7      -0.126  -2.489   8.082  1.00 10.00
ATOM      8  CA  THR     8      -3.627  -1.578   6.660  1.00 13.00
ATOM      9  CA  ASP     9      -3.773   0.678   3.715  1.00 17.00
ATOM     10  CA  VAL    10      -2.737   2.271   0.509  1.00  4.00
ATOM     11  CA  ARG    11      -1.302   3.876   3.271  1.00 15.00
ATOM     12  CA  THR    12       1.759   5.101   5.339  1.00 13.00
ATOM     13  CA  SER    13       2.182   8.287   3.502  1.00 14.00
ATOM     14  CA  ASN    14       4.834   7.099   1.182  1.00 12.00
ATOM     15  CA  THR    15       1.256   7.204  -0.049  1.00 13.00
ATOM     16  CA  MET    16       0.678   3.839  -0.786  1.00  6.00
ATOM     17  CA  HIS    17       3.531   2.004   0.337  1.00  7.00
ATOM     18  CA  ASN    18       5.434   0.609   3.504  1.00 12.00
ATOM     19  CA  LYS    19       3.253  -2.356   3.522  1.00 18.00
ATOM     20  CA  GLU    20       1.322   0.843   3.421  1.00 19.00
ATOM     21  CA  TRP    21       0.316   0.079  -0.404  1.00  3.00
ATOM     22  CA  GLU    22       1.557  -3.800   0.481  1.00 19.00
ATOM     23  CA  ALA    23      -1.393  -5.083  -2.089  1.00  9.00
ATOM     24  CA  ASN    24       0.871  -7.682  -4.215  1.00 12.00
ATOM     25  CA  GLN    25       0.144  -4.734  -6.477  1.00 16.00
ATOM     26  CA  ILE    26      -0.254  -1.571  -3.896  1.00  5.00
ATOM     27  CA  HIS    27       3.169  -1.681  -2.334  1.00  7.00
ATOM     28  CA  ASN    28       4.324  -5.251  -1.401  1.00 12.00
ATOM     29  CA  GLU    29       5.470  -1.893   0.297  1.00 19.00
ATOM     30  CA  HIS    30       5.854   0.937  -2.552  1.00  7.00
ATOM     31  CA  ALA    31       4.774   3.445  -5.561  1.00  9.00
ATOM     32  CA  HIS    32       4.361  -0.584  -5.892  1.00  7.00
ATOM     33  CA  THR    33       2.620  -0.948  -8.999  1.00 13.00
ATOM     34  CA  ALA    34      -0.088   0.454  -6.802  1.00  9.00
ATOM     35  CA  TRP    35       2.101   1.744  -3.333  1.00  3.00
ATOM     36  CA  SER    36      -0.071   4.547  -5.253  1.00 14.00
ATOM     37  CA  LEU    37      -1.754   1.798  -2.988  1.00  2.00
ATOM     38  CA  ALA    38      -3.772  -0.198  -4.893  1.00  9.00
ATOM     39  CA  THR    39       7.319   1.575   0.646  1.00 13.00
TER
ENDMDL
MODEL       70
ATOM      1  CA  ARG     1      -1.600  -1.635   2.350  1.00 15.00
ATOM      2  CA  VAL     2      -3.101  -1.529  -1.374  1.00  4.00
ATOM      3  CA  GLY     3      -5.224  -4.468  -1.707  1.00 10.00
ATOM      4  CA  SER     4      -4.576  -5.347   1.966  1.00 14.00
ATOM      5  CA  SER     5      -2.447  -5.832   5.283  1.00 14.00
ATOM      6  CA  GLU     6       0.329  -3.486   5.130  1.00 19.00
ATOM      7  CA  GLY     7       0.443  -1.982   8.856  1.00 10.00
ATOM      8  CA  THR     8      -2.791  -1.535   6.853  1.00 13.00
ATOM      9  CA  ASP     9      -4.238   0.575   3.731  1.00 17.00
ATOM     10  CA  VAL    10      -2.747   1.952   0.489  1.00  4.00
ATOM     11  CA  ARG    11      -1.852   3.581   3.801  1.00 15.00
ATOM     12  CA  THR    12      -1.866   5.543   7.514  1.00 13.00
ATOM     13  CA  SER    13      -1.421   8.957   5.325  1.00 14.00
ATOM     14  CA  ASN    14      -4.187   7.887   2.503  1.00 12.00
ATOM     15  CA  THR    15      -1.337   6.198   0.701  1.00 13.00
ATOM     16  CA  MET    16       0.730   3.656  -1.268  1.00  6.00
ATOM     17  CA  HIS    17       3.497   1.360  -0.028  1.00  7.00
ATOM     18  CA  ASN    18       5.007   1.041   3.066  1.00 12.00
ATOM     19  CA  LYS    19       2.891  -2.097   2.673  1.00 18.00
ATOM     20  CA  GLU    20       0.901   1.030   3.153  1.00 19.00
ATOM     21  CA  TRP    21       0.240  -0.082  -0.368  1.00  3.00
ATOM     22  CA  GLU    22       0.584  -4.044   0.397  1.00 19.00
ATOM     23  CA  ALA    23      -1.673  -5.075  -2.349  1.00  9.00
ATOM     24  CA  ASN    24       1.242  -7.246  -4.245  1.00 12.00
ATOM     25  CA  GLN    25       2.283  -4.011  -5.259  1.00 16.00
ATOM     26  CA  ILE    26      -0.103  -1.844  -3.798  1.00  5.00
ATOM     27  CA  HIS    27       3.165  -2.185  -1.807  1.00  7.00
ATOM     28  CA  ASN    28       5.096  -4.990  -0.345  1.00 12.00
ATOM     29  CA  GLU    29       6.300  -1.256   0.168  1.00 19.00
ATOM     30  CA  HIS    30       5.988   0.680  -2.698  1.00  7.00
ATOM     31  CA  ALA    31       4.775   2.360  -5.739  1.00  9.00
ATOM     32  CA  HIS    32       4.408   4.073  -2.503  1.00  7.00
ATOM     33  CA  THR    33       3.854   7.425  -3.996  1.00 13.00
ATOM     34  CA  ALA    34       0.980   4.604  -4.890  1.00  9.00
ATOM     35  CA  TRP    35       2.139   1.123  -3.541  1.00  3.00
ATOM     36  CA  SER    36      -0.274   0.818  -6.673  1.00 14.00
ATOM     37  CA  LEU    37      -1.699   1.566  -3.263  1.00  2.00
ATOM     38  CA  ALA    38      -5.434   1.434  -2.269  1.00  9.00
ATOM     39  CA  THR    39       7.170   2.401   0.262  1.00 13.00
TER
ENDMDL
MODEL       71
ATOM      1  CA  ARG     1      -1.576  -1.555   2.310  1.00 15.00
ATOM      2  CA  VAL     2      -2.999  -1.308  -1.342  1.00  4.00
ATOM      3  CA  GLY     3      -4.663  -4.911  -0.849  1.00 10.00
ATOM      4  CA  SER     4      -4.712  -6.694   2.658  1.00 14.00
ATOM      5  CA  SER     5      -0.708  -6.671   2.311  1.00 14.00
ATOM      6  CA  GLU     6       0.009  -3.830   4.816  1.00 19.00
ATOM      7  CA  GLY     7      -0.315  -0.755   7.302  1.00 10.00
ATOM      8  CA  THR     8      -3.824  -1.227   7.617  1.00 13.00
ATOM      9  CA  ASP     9      -4.311   0.380   4.045  1.00 17.00
ATOM     10  CA  VAL    10      -3.022   1.862   0.659  1.00  4.00
ATOM     11  CA  ARG    11      -1.452   2.806   4.238  1.00 15.00
ATOM     12  CA  THR    12      -0.507   6.187   3.332  1.00 13.00
ATOM     13  CA  SER    13       0.200  10.009   3.157  1.00 14.00
ATOM     14  CA  ASN    14       1.659  11.950   0.163  1.00 12.00
ATOM     15  CA  THR    15       0.638   7.735   0.103  1.00 13.00
ATOM     16  CA  MET    16       0.474   3.805  -0.617  1.00  6.00
ATOM     17  CA  HIS    17       3.565   1.674  -0.020  1.00  7.00
ATOM     18  CA  ASN    18       4.742   1.208   3.610  1.00 12.00
ATOM     19  CA  LYS    19       2.892  -2.257   2.850  1.00 18.00
ATOM     20  CA  GLU    20       1.227   0.885   2.691  1.00 19.00
ATOM     21  CA  TRP    21       0.304  -0.065  -0.542  1.00  3.00
ATOM     22  CA  GLU    22       0.683  -3.862   0.205  1.00 19.00
ATOM     23  CA  ALA    23      -1.141  -4.648  -2.980  1.00  9.00
ATOM     24  CA  ASN    24      -0.130  -7.466  -5.153  1.00 12.00
ATOM     25  CA  GLN    25       0.938  -3.967  -6.565  1.00 16.00
ATOM     26  CA  ILE    26       0.155  -1.316  -4.003  1.00  5.00
ATOM     27  CA  HIS    27       3.413  -1.625  -2.130  1.00  7.00
ATOM     28  CA  ASN    28       4.124  -5.298  -1.619  1.00 12.00
ATOM     29  CA  GLU    29       5.977  -2.161   0.546  1.00 19.00
ATOM     30  CA  HIS    30       6.325   0.439  -2.621  1.00  7.00
ATOM     31  CA  ALA    31       5.290   3.906  -3.507  1.00  9.00
ATOM     32  CA  HIS    32       4.693   0.743  -6.021  1.00  7.00
ATOM     33  CA  THR    33       2.532  -0.625  -8.751  1.00 13.00
ATOM     34  CA  ALA    34      -0.113   1.251  -6.431  1.00  9.00
ATOM     35  CA  TRP    35       2.196   1.782  -3.247  1.00  3.00
ATOM     36  CA  SER    36       0.555   4.489  -4.661  1.00 14.00
ATOM     37  CA  LEU    37      -1.738   1.757  -3.062  1.00  2.00
ATOM     38  CA  ALA    38      -3.412  -0.825  -5.096  1.00  9.00
ATOM     39  CA  THR    39       7.228   1.456   0.907  1.00 13.00
TER
ENDMDL
MODEL       72
ATOM      1  CA  ARG     1      -1.312  -2.337   2.042  1.00 15.00
ATOM      2  CA  VAL     2      -3.069  -1.457  -1.410  1.00  4.00
ATOM      3  CA  GLY     3      -5.801  -2.275   0.486  1.00 10.00
ATOM      4  CA  SER     4      -5.859  -4.043   4.074  1.00 14.00
ATOM      5  CA  SER     5      -2.512  -6.089   4.698  1.00 14.00
ATOM      6  CA  GLU     6       0.493  -3.779   5.057  1.00 19.00
ATOM      7  CA  GLY     7      -1.711  -4.610   8.288  1.00 10.00
ATOM      8  CA  THR     8      -2.855  -0.887   7.857  1.00 13.00
ATOM      9  CA  ASP     9      -3.725  -0.168   4.165  1.00 17.00
ATOM     10  CA  VAL    10      -2.633   1.694   0.701  1.00  4.00
ATOM     11  CA  ARG    11      -1.643   2.971   4.197  1.00 15.00
ATOM     12  CA  THR    12       0.610   5.377   5.925  1.00 13.00
ATOM     13  CA  SER    13       3.326   5.696   3.519  1.00 14.00
ATOM     14  CA  ASN    14       1.712   8.776   1.305  1.00 12.00
ATOM     15  CA  THR    15       3.440   6.112  -0.882  1.00 13.00
ATOM     16  CA  MET    16       0.550   3.529  -0.421  1.00  6.00
ATOM     17  CA  HIS    17       3.908   1.568  -0.137  1.00  7.00
ATOM     18  CA  ASN    18       4.772   1.074   3.392  1.00 12.00
ATOM     19  CA  LYS    19       3.533  -2.335   3.280  1.00 18.00
ATOM     20  CA  GLU    20       0.976   0.422   3.156  1.00 19.00
ATOM     21  CA  TRP    21       0.386  -0.182  -0.464  1.00  3.00
ATOM     22  CA  GLU    22       1.694  -3.733   0.391  1.00 19.00
ATOM     23  CA  ALA    23      -1.430  -4.684  -1.966  1.00  9.00
ATOM     24  CA  ASN    24      -3.194  -6.465  -4.952  1.00 12.00
ATOM     25  CA  GLN    25      -1.749  -3.813  -6.788  1.00 16.00
ATOM     26  CA  ILE    26      -0.249  -1.488  -3.966  1.00  5.00
ATOM     27  CA  HIS    27       3.299  -1.655  -2.356  1.00  7.00
ATOM     28  CA  ASN    28       5.458  -4.898  -1.326  1.00 12.00
ATOM     29  CA  GLU    29       5.990  -1.824   0.591  1.00 19.00
ATOM     30  CA  HIS    30       6.603   0.698  -2.445  1.00  7.00
ATOM     31  CA  ALA    31       5.199   3.685  -3.691  1.00  9.00
ATOM     32  CA  HIS    32       4.536  -0.018  -5.433  1.00  7.00
ATOM     33  CA  THR    33       2.744   2.408  -7.554  1.00 13.00
ATOM     34  CA  ALA    34      -0.215   1.060  -6.718  1.00  9.00
ATOM     35  CA  TRP    35       1.868   1.595  -3.374  1.00  3.00
ATOM     36  CA  SER    36       0.697   4.327  -5.101  1.00 14.00
ATOM     37  CA  LEU    37      -1.885   1.840  -2.866  1.00  2.00
ATOM     38  CA  ALA    38      -5.501   1.382  -1.728  1.00  9.00
ATOM     39  CA  THR    39       7.591   1.589   0.955  1.00 13.00
TER
ENDMDL
MODEL       73
ATOM      1  CA  ARG     1      -2.042  -2.230   1.768  1.00 15.00
ATOM      2  CA  VAL     2      -2.942  -1.398  -1.898  1.00  4.00
ATOM      3  CA  GLY     3      -6.097  -3.410  -0.289  1.00 10.00
ATOM      4  CA  SER     4      -5.465  -6.980  -0.226  1.00 14.00
ATOM      5  CA  SER     5      -4.570  -7.992   3.004  1.00 14.00
ATOM      6  CA  GLU     6      -1.560  -5.431   3.789  1.00 19.00
ATOM      7  CA  GLY     7      -2.019  -4.868   7.573  1.00 10.00
ATOM      8  CA  THR     8      -4.785  -3.102   5.363  1.00 13.00
ATOM      9  CA  ASP     9      -4.390   0.294   3.722  1.00 17.00
ATOM     10  CA  VAL    10      -2.626   1.842   0.474  1.00  4.00
ATOM     11  CA  ARG    11      -1.435   2.594   3.672  1.00 15.00
ATOM     12  CA  THR    12      -3.047   5.601   1.307  1.00 13.00
ATOM     13  CA  SER    13      -2.550   9.275   1.656  1.00 14.00
ATOM     14  CA  ASN    14       1.069   9.735   2.574  1.00 12.00
ATOM     15  CA  THR    15       0.506   7.361  -0.482  1.00 13.00
ATOM     16  CA  MET    16       0.703   3.723  -0.170  1.00  6.00
ATOM     17  CA  HIS    17       3.721   1.524   0.403  1.00  7.00
ATOM     18  CA  ASN    18       5.770   0.720   3.597  1.00 12.00
ATOM     19  CA  LYS    19       3.659  -2.373   2.535  1.00 18.00
ATOM     20  CA  GLU    20       0.568  -0.637   3.861  1.00 19.00
ATOM     21  CA  TRP    21       0.316  -0.206  -0.094  1.00  3.00
ATOM     22  CA  GLU    22       0.920  -3.861   0.348  1.00 19.00
ATOM     23  CA  ALA    23      -1.490  -4.841  -2.726  1.00  9.00
ATOM     24  CA  ASN    24       2.042  -6.346  -3.628  1.00 12.00
ATOM     25  CA  GLN    25       1.325  -4.264  -6.756  1.00 16.00
ATOM     26  CA  ILE    26       0.125  -1.712  -3.940  1.00  5.00
ATOM     27  CA  HIS    27       3.355  -2.062  -1.983  1.00  7.00
ATOM     28  CA  ASN    28       6.061  -4.543   0.068  1.00 12.00
ATOM     29  CA  GLU    29       6.602  -0.972   0.220  1.00 19.00
ATOM     30  CA  HIS    30       5.852   0.708  -2.952  1.00  7.00
ATOM     31  CA  ALA    31       4.172   3.131  -6.019  1.00  9.00
ATOM     32  CA  HIS    32       4.401  -0.959  -5.549  1.00  7.00
ATOM     33  CA  THR    33       2.555  -1.180  -8.463  1.00 13.00
ATOM     34  CA  ALA    34       0.341   1.087  -6.549  1.00  9.00
ATOM     35  CA  TRP    35       2.261   1.659  -2.943  1.00  3.00
ATOM     36  CA  SER    36      -0.068   4.727  -4.740  1.00 14.00
ATOM     37  CA  LEU    37      -1.256   1.713  -3.112  1.00  2.00
ATOM     38  CA  ALA    38      -3.355  -0.471  -5.463  1.00  9.00
ATOM     39  CA  THR    39       7.244   2.781  -0.168  1.00 13.00
TER
ENDMDL
MODEL       74
ATOM      1  CA  ARG     1      -1.350  -1.759   2.750  1.00 15.00
ATOM      2  CA  VAL     2      -2.907  -1.247  -0.890  1.00  4.00
ATOM      3  CA  GLY     3      -6.171  -2.948   0.588  1.00 10.00
ATOM      4  CA  SER     4      -5.666  -6.252   0.899  1.00 14.00
ATOM      5  CA  SER     5      -2.557  -5.763   3.077  1.00 14.00
ATOM      6  CA  GLU     6       0.575  -3.819   5.159  1.00 19.00
ATOM      7  CA  GLY     7      -1.491  -2.552   8.601  1.00 10.00
ATOM      8  CA  THR     8      -4.681  -2.275   6.506  1.00 13.00
ATOM      9  CA  ASP     9      -4.226   1.030   4.154  1.00 17.00
ATOM     10  CA  VAL    10      -2.316   2.105   0.785  1.00  4.00
ATOM     11  CA  ARG    11      -1.868   3.850   4.178  1.00 15.00
ATOM     12  CA  THR    12      -3.725   7.248   4.203  1.00 13.00
ATOM     13  CA  SER    13      -5.366   8.429   0.947  1.00 14.00
ATOM     14  CA  ASN    14      -4.639   8.075  -2.992  1.00 12.00
ATOM     15  CA  THR    15      -2.383   5.852  -1.116  1.00 13.00
ATOM     16  CA  MET    16       0.823   3.537  -0.611  1.00  6.00
ATOM     17  CA  HIS    17       3.787   1.536   0.257  1.00  7.00
ATOM     18  CA  ASN    18       5.746   0.606   3.455  1.00 12.00
ATOM     19  CA  LYS    19       3.167  -2.150   2.665  1.00 18.00
ATOM     20  CA  GLU    20       1.029   1.238   3.412  1.00 19.00
ATOM     21  CA  TRP    21       0.444  -0.178  -0.170  1.00  3.00
ATOM     22  CA  GLU    22       0.659  -4.112   0.375  1.00 19.00
ATOM     23  CA  ALA    23      -2.058  -4.857  -2.082  1.00  9.00
ATOM     24  CA  ASN    24      -0.553  -6.770  -5.228  1.00 12.00
ATOM     25  CA  GLN    25      -1.219  -3.282  -7.524  1.00 16.00
ATOM     26  CA  ILE    26      -0.429  -1.612  -3.922  1.00  5.00
ATOM     27  CA  HIS    27       2.974  -1.931  -2.359  1.00  7.00
ATOM     28  CA  ASN    28       4.531  -4.909  -0.579  1.00 12.00
ATOM     29  CA  GLU    29       5.996  -1.464   0.444  1.00 19.00
ATOM     30  CA  HIS    30       5.681   0.609  -2.721  1.00  7.00
ATOM     31  CA  ALA    31       4.213   4.334  -2.283  1.00  9.00
ATOM     32  CA  HIS    32       4.626   2.763  -5.753  1.00  7.00
ATOM     33  CA  THR    33       3.038   1.781  -8.870  1.00 13.00
ATOM     34  CA  ALA    34       0.227   0.801  -6.738  1.00  9.00
ATOM     35  CA  TRP    35       1.994   1.513  -3.467  1.00  3.00
ATOM     36  CA  SER    36      -0.347   4.192  -5.126  1.00 14.00
ATOM     37  CA  LEU    37      -1.665   1.566  -3.038  1.00  2.00
ATOM     38  CA  ALA    38      -5.246   1.558  -1.915  1.00  9.00
ATOM     39  CA  THR    39       7.448   2.043   0.381  1.00 13.00
TER
ENDMDL
MODEL       75
ATOM      1  CA  ARG     1      -1.475  -1.760   2.577  1.00 15.00
ATOM      2  CA  VAL     2      -3.115  -1.455  -1.260  1.00  4.00
ATOM      3  CA  GLY     3      -6.040  -3.842  -0.847  1.00 10.00
ATOM      4  CA  SER     4      -5.464  -6.770   1.710  1.00 14.00
ATOM      5  CA  SER     5      -2.651  -5.333   3.604  1.00 14.00
ATOM      6  CA  GLU     6       0.671  -3.990   4.754  1.00 19.00
ATOM      7  CA  GLY     7      -1.187  -2.766   8.131  1.00 10.00
ATOM      8  CA  THR     8      -1.271   0.750   6.539  1.00 13.00
ATOM      9  CA  ASP     9      -4.275   0.641   4.185  1.00 17.00
ATOM     10  CA  VAL    10      -2.746   1.748   0.657  1.00  4.00
ATOM     11  CA  ARG    11      -1.531   3.110   3.596  1.00 15.00
ATOM     12  CA  THR    12      -5.142   4.244   2.662  1.00 13.00
ATOM     13  CA  SER    13      -7.304   5.468   0.599  1.00 14.00
ATOM     14  CA  ASN    14      -6.132   6.836  -2.396  1.00 12.00
ATOM     15  CA  THR    15      -2.509   6.161  -1.099  1.00 13.00
ATOM     16  CA  MET    16       0.294   3.556  -0.323  1.00  6.00
ATOM     17  CA  HIS    17       3.645   1.171   0.235  1.00  7.00
ATOM     18  CA  ASN    18       5.318   0.784   3.697  1.00 12.00
ATOM     19  CA  LYS    19       3.318  -2.255   2.580  1.00 18.00
ATOM     20  CA  GLU    20       1.349   0.742   3.457  1.00 19.00
ATOM     21  CA  TRP    21       0.294  -0.070  -0.258  1.00  3.00
ATOM     22  CA  GLU    22       0.716  -3.836   0.381  1.00 19.00
ATOM     23  CA  ALA    23      -1.745  -4.696  -2.481  1.00  9.00
ATOM     24  CA  ASN    24      -3.462  -5.338  -5.923  1.00 12.00
ATOM     25  CA  GLN    25       0.007  -3.939  -6.477  1.00 16.00
ATOM     26  CA  ILE    26      -0.220  -1.447  -3.601  1.00  5.00
ATOM     27  CA  HIS    27       3.204  -2.029  -2.027  1.00  7.00
ATOM     28  CA  ASN    28       5.546  -5.161  -1.629  1.00 12.00
ATOM     29  CA  GLU    29       6.099  -1.731   0.115  1.00 19.00
ATOM     30  CA  HIS    30       5.801   0.798  -2.807  1.00  7.00
ATOM     31  CA  ALA    31       4.341   3.316  -5.666  1.00  9.00
ATOM     32  CA  HIS    32       4.034   4.258  -2.149  1.00  7.00
ATOM     33  CA  THR    33       2.700   7.575  -3.575  1.00 13.00
ATOM     34  CA  ALA    34       0.040   4.773  -4.053  1.00  9.00
ATOM     35  CA  TRP    35       1.932   1.411  -3.474  1.00  3.00
ATOM     36  CA  SER    36      -0.302   1.950  -6.779  1.00 14.00
ATOM     37  CA  LEU    37      -1.829   1.835  -3.181  1.00  2.00
ATOM     38  CA  ALA    38      -5.516   1.075  -2.298  1.00  9.00
ATOM     39  CA  THR    39       7.273   1.890   0.565  1.00 13.00
TER
ENDMDL
MODEL       76
ATOM      1  CA  ARG     1      -2.108  -1.809   1.830  1.00 15.00
ATOM      2  CA  VAL     2      -3.172  -1.500  -2.213  1.00  4.00
ATOM      3  CA  GLY     3      -5.240  -3.931   0.183  1.00 10.00
ATOM      4  CA  SER     4      -6.659  -7.072   2.307  1.00 14.00
ATOM      5  CA  SER     5      -4.076  -6.189   4.854  1.00 14.00
ATOM      6  CA  GLU     6      -0.542  -3.591   4.861  1.00 19.00
ATOM      7  CA  GLY     7      -3.959  -2.858   7.418  1.00 10.00
ATOM      8  CA  THR     8      -6.275   0.261   6.524  1.00 13.00
ATOM      9  CA  ASP     9      -4.778   1.017   3.059  1.00 17.00
ATOM     10  CA  VAL    10      -3.083   1.902  -0.268  1.00  4.00
ATOM     11  CA  ARG    11      -1.935   3.102   3.295  1.00 15.00
ATOM     12  CA  THR    12      -1.056   5.625   6.359  1.00 13.00
ATOM     13  CA  SER    13       1.816   7.325   7.908  1.00 14.00
ATOM     14  CA  ASN    14       3.462   7.389   4.385  1.00 12.00
ATOM     15  CA  THR    15       0.845   6.059   1.685  1.00 13.00
ATOM     16  CA  MET    16       0.322   3.392  -0.693  1.00  6.00
ATOM     17  CA  HIS    17       3.517   1.404   0.242  1.00  7.00
ATOM     18  CA  ASN    18       4.642   0.856   3.926  1.00 12.00
ATOM     19  CA  LYS    19       2.837  -2.614   3.234  1.00 18.00
ATOM     20  CA  GLU    20       0.726   0.529   3.067  1.00 19.00
ATOM     21  CA  TRP    21       0.056  -0.205  -0.524  1.00  3.00
ATOM     22  CA  GLU    22       0.590  -3.844   0.596  1.00 19.00
ATOM     23  CA  ALA    23      -1.323  -4.712  -2.493  1.00  9.00
ATOM     24  CA  ASN    24      -1.596  -6.995  -5.116  1.00 12.00
ATOM     25  CA  GLN    25       1.637  -4.586  -5.600  1.00 16.00
ATOM     26  CA  ILE    26       0.295  -1.568  -4.146  1.00  5.00
ATOM     27  CA  HIS    27       3.124  -1.949  -1.681  1.00  7.00
ATOM     28  CA  ASN    28       4.277  -4.770   0.290  1.00 12.00
ATOM     29  CA  GLU    29       6.042  -1.471   0.608  1.00 19.00
ATOM     30  CA  HIS    30       5.917   0.653  -2.912  1.00  7.00
ATOM     31  CA  ALA    31       3.826  -0.344  -6.136  1.00  9.00
ATOM     32  CA  HIS    32       4.601   3.495  -5.124  1.00  7.00
ATOM     33  CA  THR    33       3.278   2.709  -8.194  1.00 13.00
ATOM     34  CA  ALA    34       0.242   1.291  -6.769  1.00  9.00
ATOM     35  CA  TRP    35       2.049   1.565  -3.251  1.00  3.00
ATOM     36  CA  SER    36       0.341   5.140  -4.092  1.00 14.00
ATOM     37  CA  LEU    37      -1.666   1.704  -3.567  1.00  2.00
ATOM     38  CA  ALA    38      -2.964  -0.650  -5.810  1.00  9.00
ATOM     39  CA  THR    39       7.246   2.059   0.421  1.00 13.00
TER
ENDMDL
MODEL       77
ATOM      1  CA  ARG     1      -1.719  -1.842   2.332  1.00 15.00
ATOM      2  CA  VAL     2      -3.213  -1.190  -1.380  1.00  4.00
ATOM      3  CA  GLY     3      -5.102  -4.449  -0.776  1.00 10.00
ATOM      4  CA  SER     4      -4.927  -7.549   1.525  1.00 14.00
ATOM      5  CA  SER     5      -1.703  -6.531   3.623  1.00 14.00
ATOM      6  CA  GLU     6      -0.108  -3.749   5.393  1.00 19.00
ATOM      7  CA  GLY     7      -4.115  -3.619   5.707  1.00 10.00
ATOM      8  CA  THR     8      -6.976  -1.828   5.460  1.00 13.00
ATOM      9  CA  ASP     9      -4.563   0.601   3.559  1.00 17.00
ATOM     10  CA  VAL    10      -2.869   2.567   0.415  1.00  4.00
ATOM     11  CA  ARG    11      -1.936   3.000   4.281  1.00 15.00
ATOM     12  CA  THR    12      -0.928   6.108   6.189  1.00 13.00
ATOM     13  CA  SER    13       1.407   8.487   7.233  1.00 14.00
ATOM     14  CA  ASN    14       1.524   9.007   3.572  1.00 12.00
ATOM     15  CA  THR    15       0.188   6.891   0.825  1.00 13.00
ATOM     16  CA  MET    16       0.401   3.570  -0.670  1.00  6.00
ATOM     17  CA  HIS    17       3.457   1.476   0.166  1.00  7.00
ATOM     18  CA  ASN    18       5.836   0.825   3.389  1.00 12.00
ATOM     19  CA  LYS    19       2.964  -2.347   3.218  1.00 18.00
ATOM     20  CA  GLU    20       0.951   0.802   3.146  1.00 19.00
ATOM     21  CA  TRP    21       0.212  -0.040  -0.353  1.00  3.00
ATOM     22  CA  GLU    22       0.833  -3.698   0.451  1.00 19.00
ATOM     23  CA  ALA    23      -1.422  -4.584  -1.565  1.00  9.00
ATOM     24  CA  ASN    24       0.719  -7.322  -3.130  1.00 12.00
ATOM     25  CA  GLN    25       0.476  -4.922  -5.859  1.00 16.00
ATOM     26  CA  ILE    26      -0.304  -1.738  -3.633  1.00  5.00
ATOM     27  CA  HIS    27       3.045  -1.722  -1.798  1.00  7.00
ATOM     28  CA  ASN    28       5.518  -4.507  -2.046  1.00 12.00
ATOM     29  CA  GLU    29       5.782  -1.791   0.746  1.00 19.00
ATOM     30  CA  HIS    30       5.710   0.553  -3.107  1.00  7.00
ATOM     31  CA  ALA    31       5.067   3.629  -5.797  1.00  9.00
ATOM     32  CA  HIS    32       4.632   4.045  -2.260  1.00  7.00
ATOM     33  CA  THR    33       3.357   6.834  -5.113  1.00 13.00
ATOM     34  CA  ALA    34       0.388   4.945  -4.363  1.00  9.00
ATOM     35  CA  TRP    35       2.002   1.331  -3.423  1.00  3.00
ATOM     36  CA  SER    36       0.327   1.242  -6.726  1.00 14.00
ATOM     37  CA  LEU    37      -1.682   1.834  -3.143  1.00  2.00
ATOM     38  CA  ALA    38      -5.358   1.674  -2.424  1.00  9.00
ATOM     39  CA  THR    39       7.266   1.673   0.127  1.00 13.00
TER
ENDMDL
MODEL       78
ATOM      1  CA  ARG     1      -2.127  -1.303   2.374  1.00 15.00
ATOM      2  CA  VAL     2      -3.312  -1.118  -1.288  1.00  4.00
ATOM      3  CA  GLY     3      -6.209  -3.830  -1.448  1.00 10.00
ATOM      4  CA  SER     4      -6.545  -3.775   2.296  1.00 14.00
ATOM      5  CA  SER     5      -7.281  -1.473   5.247  1.00 14.00
ATOM      6  CA  GLU     6      -3.431  -1.316   5.784  1.00 19.00
ATOM      7  CA  GLY     7      -4.735   0.207   8.827  1.00 10.00
ATOM      8  CA  THR     8      -5.882   3.268   6.598  1.00 13.00
ATOM      9  CA  ASP     9      -5.195   1.436   3.124  1.00 17.00
ATOM     10  CA  VAL    10      -2.320   1.833   0.476  1.00  4.00
ATOM     11  CA  ARG    11      -1.753   1.796   4.464  1.00 15.00
ATOM     12  CA  THR    12      -1.981   5.250   3.648  1.00 13.00
ATOM     13  CA  SER    13       0.444   6.287   6.407  1.00 14.00
ATOM     14  CA  ASN    14       0.129   8.085   2.658  1.00 12.00
ATOM     15  CA  THR    15       0.545   7.255  -0.908  1.00 13.00
ATOM     16  CA  MET    16       0.795   3.508  -0.710  1.00  6.00
ATOM     17  CA  HIS    17       3.767   0.965  -0.109  1.00  7.00
ATOM     18  CA  ASN    18       5.259   0.840   3.240  1.00 12.00
ATOM     19  CA  LYS    19       4.224  -2.562   2.900  1.00 18.00
ATOM     20  CA  GLU    20       1.235   0.018   3.370  1.00 19.00
ATOM     21  CA  TRP    21       0.293  -0.492  -0.462  1.00  3.00
ATOM     22  CA  GLU    22       0.808  -3.658   1.489  1.00 19.00
ATOM     23  CA  ALA    23      -1.301  -4.553  -1.504  1.00  9.00
ATOM     24  CA  ASN    24       0.074  -6.996  -4.024  1.00 12.00
ATOM     25  CA  GLN    25      -0.366  -4.213  -6.948  1.00 16.00
ATOM     26  CA  ILE    26      -0.001  -1.743  -3.885  1.00  5.00
ATOM     27  CA  HIS    27       3.354  -2.194  -2.355  1.00  7.00
ATOM     28  CA  ASN    28       5.668  -4.980  -1.211  1.00 12.00
ATOM     29  CA  GLU    29       6.739  -1.508   0.098  1.00 19.00
ATOM     30  CA  HIS    30       5.654   0.836  -3.308  1.00  7.00
ATOM     31  CA  ALA    31       4.180   3.808  -5.519  1.00  9.00
ATOM     32  CA  HIS    32       4.251   4.223  -1.947  1.00  7.00
ATOM     33  CA  THR    33       3.939   7.303  -4.129  1.00 13.00
ATOM     34  CA  ALA    34       0.809   5.146  -4.205  1.00  9.00
ATOM     35  CA  TRP    35       1.996   1.414  -3.319  1.00  3.00
ATOM     36  CA  SER    36      -0.123   2.110  -6.400  1.00 14.00
ATOM     37  CA  LEU    37      -1.631   1.623  -3.139  1.00  2.00
ATOM     38  CA  ALA    38      -2.513   4.975  -1.744  1.00  9.00
ATOM     39  CA  THR    39       7.257   2.235  -0.071  1.00 13.00
TER
ENDMDL
MODEL       79
ATOM      1  CA  ARG     1      -1.192  -1.675   2.573  1.00 15.00
ATOM      2  CA  VAL     2      -3.220  -1.182  -1.049  1.00  4.00
ATOM      3  CA  GLY     3      -6.740  -2.595   0.418  1.00 10.00
ATOM      4  CA  SER     4      -5.395  -4.266   3.915  1.00 14.00
ATOM      5  CA  SER     5      -1.942  -5.883   5.369  1.00 14.00
ATOM      6  CA  GLU     6       0.604  -3.185   5.730  1.00 19.00
ATOM      7  CA  GLY     7      -1.754  -1.573   8.114  1.00 10.00
ATOM      8  CA  THR     8      -3.096   1.881   7.679  1.00 13.00
ATOM      9  CA  ASP     9      -3.510   0.594   4.247  1.00 17.00
ATOM     10  CA  VAL    10      -2.383   2.123   0.569  1.00  4.00
ATOM     11  CA  ARG    11      -1.271   3.677   3.573  1.00 15.00
ATOM     12  CA  THR    12       2.408   5.158   4.035  1.00 13.00
ATOM     13  CA  SER    13       3.507   8.533   2.787  1.00 14.00
ATOM     14  CA  ASN    14       0.645  10.234   0.887  1.00 12.00
ATOM     15  CA  THR    15      -0.410   7.582  -1.361  1.00 13.00
ATOM     16  CA  MET    16       0.654   3.677  -1.039  1.00  6.00
ATOM     17  CA  HIS    17       3.568   1.531  -0.221  1.00  7.00
ATOM     18  CA  ASN    18       5.100   0.949   3.113  1.00 12.00
ATOM     19  CA  LYS    19       3.452  -2.466   3.145  1.00 18.00
ATOM     20  CA  GLU    20       1.362   0.894   3.194  1.00 19.00
ATOM     21  CA  TRP    21       0.479  -0.165  -0.297  1.00  3.00
ATOM     22  CA  GLU    22       1.176  -3.807   0.433  1.00 19.00
ATOM     23  CA  ALA    23      -1.428  -4.748  -2.428  1.00  9.00
ATOM     24  CA  ASN    24      -3.533  -5.637  -5.686  1.00 12.00
ATOM     25  CA  GLN    25      -0.256  -3.968  -6.558  1.00 16.00
ATOM     26  CA  ILE    26      -0.731  -1.519  -4.072  1.00  5.00
ATOM     27  CA  HIS    27       2.645  -2.415  -2.685  1.00  7.00
ATOM     28  CA  ASN    28       4.926  -4.757  -0.879  1.00 12.00
ATOM     29  CA  GLU    29       6.566  -1.672   1.032  1.00 19.00
ATOM     30  CA  HIS    30       5.754  -0.261  -2.494  1.00  7.00
ATOM     31  CA  ALA    31       5.177   3.134  -4.595  1.00  9.00
ATOM     32  CA  HIS    32       4.359  -0.249  -6.184  1.00  7.00
ATOM     33  CA  THR    33       2.097  -0.334  -8.738  1.00 13.00
ATOM     34  CA  ALA    34      -0.835   1.104  -6.787  1.00  9.00
ATOM     35  CA  TRP    35       1.944   1.160  -3.618  1.00  3.00
ATOM     36  CA  SER    36       0.317   4.826  -4.893  1.00 14.00
ATOM     37  CA  LEU    37      -1.753   1.972  -2.944  1.00  2.00
ATOM     38  CA  ALA    38      -5.253   1.819  -1.749  1.00  9.00
ATOM     39  CA  THR    39       7.373   1.906   0.044  1.00 13.00
TER
ENDMDL
MODEL       80
ATOM      1  CA  ARG     1      -2.048  -1.808   1.981  1.00 15.00
ATOM      2  CA  VAL     2      -3.330  -1.116  -2.065  1.00  4.00
ATOM      3  CA  GLY     3      -5.659  -4.181  -0.556  1.00 10.00
ATOM      4  CA  SER     4      -8.798  -3.207   0.337  1.00 14.00
ATOM      5  CA  SER     5      -6.978  -4.354   3.816  1.00 14.00
ATOM      6  CA  GLU     6      -4.857  -1.291   4.149  1.00 19.00
ATOM      7  CA  GLY     7      -4.223   0.034   7.940  1.00 10.00
ATOM      8  CA  THR     8      -5.461   3.008   5.814  1.00 13.00
ATOM      9  CA  ASP     9      -4.841   4.204   2.304  1.00 17.00
ATOM     10  CA  VAL    10      -2.952   1.603   0.288  1.00  4.00
ATOM     11  CA  ARG    11      -2.535   1.790   4.128  1.00 15.00
ATOM     12  CA  THR    12      -1.269   4.592   5.840  1.00 13.00
ATOM     13  CA  SER    13       1.671   4.267   8.401  1.00 14.00
ATOM     14  CA  ASN    14       2.089   7.345   5.742  1.00 12.00
ATOM     15  CA  THR    15       0.476   5.486   2.693  1.00 13.00
ATOM     16  CA  MET    16       0.389   3.367  -0.351  1.00  6.00
ATOM     17  CA  HIS    17       3.612   1.008   0.112  1.00  7.00
ATOM     18  CA  ASN    18       5.755   1.063   3.692  1.00 12.00
ATOM     19  CA  LYS    19       3.951  -2.352   3.280  1.00 18.00
ATOM     20  CA  GLU    20       0.992   0.498   3.152  1.00 19.00
ATOM     21  CA  TRP    21       0.147  -0.304  -0.593  1.00  3.00
ATOM     22  CA  GLU    22       1.302  -3.853   0.967  1.00 19.00
ATOM     23  CA  ALA    23      -0.940  -3.950  -1.902  1.00  9.00
ATOM     24  CA  ASN    24       0.785  -6.982  -3.720  1.00 12.00
ATOM     25  CA  GLN    25       0.658  -4.119  -6.503  1.00 16.00
ATOM     26  CA  ILE    26       0.039  -1.279  -4.059  1.00  5.00
ATOM     27  CA  HIS    27       3.038  -2.255  -1.867  1.00  7.00
ATOM     28  CA  ASN    28       5.510  -4.588   0.654  1.00 12.00
ATOM     29  CA  GLU    29       6.534  -1.201   0.921  1.00 19.00
ATOM     30  CA  HIS    30       5.763  -0.015  -2.977  1.00  7.00
ATOM     31  CA  ALA    31       3.453  -0.641  -5.833  1.00  9.00
ATOM     32  CA  HIS    32       4.635   3.191  -5.578  1.00  7.00
ATOM     33  CA  THR    33       2.504   3.519  -8.602  1.00 13.00
ATOM     34  CA  ALA    34      -0.042   1.119  -6.692  1.00  9.00
ATOM     35  CA  TRP    35       2.196   1.550  -3.162  1.00  3.00
ATOM     36  CA  SER    36       0.642   4.997  -4.167  1.00 14.00
ATOM     37  CA  LEU    37      -1.517   1.919  -3.233  1.00  2.00
ATOM     38  CA  ALA    38      -3.538  -0.261  -5.663  1.00  9.00
ATOM     39  CA  THR    39       7.024   2.419  -0.277  1.00 13.00
TER
ENDMDL
MODEL       81
ATOM      1  CA  ARG     1      -1.560  -1.985   2.359  1.00 15.00
ATOM      2  CA  VAL     2      -3.100  -1.681  -1.249  1.00  4.00
ATOM      3  CA  GLY     3      -6.556  -3.467  -0.997  1.00 10.00
ATOM      4  CA  SER     4      -4.811  -6.135   1.514  1.00 14.00
ATOM      5  CA  SER     5      -1.150  -6.867   3.199  1.00 14.00
ATOM      6  CA  GLU     6       0.599  -4.080   4.774  1.00 19.00
ATOM      7  CA  GLY     7       0.776  -1.842   7.944  1.00 10.00
ATOM      8  CA  THR     8      -1.793   0.635   7.020  1.00 13.00
ATOM      9  CA  ASP     9      -4.255   0.374   3.752  1.00 17.00
ATOM     10  CA  VAL    10      -2.703   1.670   0.533  1.00  4.00
ATOM     11  CA  ARG    11      -1.197   2.845   3.588  1.00 15.00
ATOM     12  CA  THR    12      -3.492   6.277   2.741  1.00 13.00
ATOM     13  CA  SER    13      -0.033   7.750   2.041  1.00 14.00
ATOM     14  CA  ASN    14       3.326   6.907   4.466  1.00 12.00
ATOM     15  CA  THR    15       3.264   5.574   0.685  1.00 13.00
ATOM     16  CA  MET    16       0.422   3.311  -0.560  1.00  6.00
ATOM     17  CA  HIS    17       3.610   1.502   0.174  1.00  7.00
ATOM     18  CA  ASN    18       5.243   1.159   3.828  1.00 12.00
ATOM     19  CA  LYS    19       3.810  -2.444   2.982  1.00 18.00
ATOM     20  CA  GLU    20       1.396   0.313   2.901  1.00 19.00
ATOM     21  CA  TRP    21       0.420  -0.427  -0.623  1.00  3.00
ATOM     22  CA  GLU    22       1.263  -3.641   0.388  1.00 19.00
ATOM     23  CA  ALA    23      -1.405  -4.991  -2.116  1.00  9.00
ATOM     24  CA  ASN    24       0.186  -7.553  -4.262  1.00 12.00
ATOM     25  CA  GLN    25       1.727  -4.626  -5.615  1.00 16.00
ATOM     26  CA  ILE    26       0.082  -1.663  -3.905  1.00  5.00
ATOM     27  CA  HIS    27       3.582  -1.645  -2.606  1.00  7.00
ATOM     28  CA  ASN    28       7.170  -3.452  -2.714  1.00 12.00
ATOM     29  CA  GLU    29       6.143  -2.005   0.114  1.00 19.00
ATOM     30  CA  HIS    30       6.290   1.063  -2.202  1.00  7.00
ATOM     31  CA  ALA    31       4.950   4.317  -4.210  1.00  9.00
ATOM     32  CA  HIS    32       4.800   0.444  -5.631  1.00  7.00
ATOM     33  CA  THR    33       2.225  -0.859  -8.480  1.00 13.00
ATOM     34  CA  ALA    34      -0.571   0.886  -6.566  1.00  9.00
ATOM     35  CA  TRP    35       2.014   1.629  -3.455  1.00  3.00
ATOM     36  CA  SER    36      -0.381   4.447  -5.122  1.00 14.00
ATOM     37  CA  LEU    37      -1.758   1.368  -3.042  1.00  2.00
ATOM     38  CA  ALA    38      -3.446  -1.233  -4.927  1.00  9.00
ATOM     39  CA  THR    39       7.505   1.352   1.161  1.00 13.00
TER
ENDMDL
MODEL       82
ATOM      1  CA  ARG     1      -1.726  -1.838   2.307  1.00 15.00
ATOM      2  CA  VAL     2      -2.860  -1.365  -1.460  1.00  4.00
ATOM      3  CA  GLY     3      -5.874  -3.342  -0.851  1.00 10.00
ATOM      4  CA  SER     4      -4.303  -5.767   1.091  1.00 14.00
ATOM      5  CA  SER     5      -2.968  -5.524   4.595  1.00 14.00
ATOM      6  CA  GLU     6       0.356  -3.306   5.126  1.00 19.00
ATOM      7  CA  GLY     7      -0.386  -2.131   8.842  1.00 10.00
ATOM      8  CA  THR     8      -3.547  -0.958   7.418  1.00 13.00
ATOM      9  CA  ASP     9      -4.276   0.363   3.865  1.00 17.00
ATOM     10  CA  VAL    10      -2.494   1.918   0.566  1.00  4.00
ATOM     11  CA  ARG    11      -1.944   3.126   4.076  1.00 15.00
ATOM     12  CA  THR    12       0.380   6.216   3.699  1.00 13.00
ATOM     13  CA  SER    13       4.001   7.803   2.011  1.00 14.00
ATOM     14  CA  ASN    14       1.692   8.902  -0.457  1.00 12.00
ATOM     15  CA  THR    15       3.145   5.971  -2.064  1.00 13.00
ATOM     16  CA  MET    16       0.671   3.476  -0.488  1.00  6.00
ATOM     17  CA  HIS    17       3.536   1.291   0.129  1.00  7.00
ATOM     18  CA  ASN    18       5.109   0.490   3.550  1.00 12.00
ATOM     19  CA  LYS    19       3.146  -2.292   2.635  1.00 18.00
ATOM     20  CA  GLU    20       1.065   0.765   3.209  1.00 19.00
ATOM     21  CA  TRP    21       0.298  -0.182  -0.369  1.00  3.00
ATOM     22  CA  GLU    22       0.695  -4.089   0.372  1.00 19.00
ATOM     23  CA  ALA    23      -1.832  -4.826  -2.665  1.00  9.00
ATOM     24  CA  ASN    24       1.500  -7.110  -2.760  1.00 12.00
ATOM     25  CA  GLN    25       1.676  -4.740  -5.958  1.00 16.00
ATOM     26  CA  ILE    26       0.146  -1.834  -3.755  1.00  5.00
ATOM     27  CA  HIS    27       3.214  -2.059  -1.967  1.00  7.00
ATOM     28  CA  ASN    28       4.706  -4.956   0.105  1.00 12.00
ATOM     29  CA  GLU    29       6.146  -1.582   0.413  1.00 19.00
ATOM     30  CA  HIS    30       5.902   0.492  -2.572  1.00  7.00
ATOM     31  CA  ALA    31       3.812  -1.048  -5.528  1.00  9.00
ATOM     32  CA  HIS    32       4.888   2.433  -5.638  1.00  7.00
ATOM     33  CA  THR    33       2.949   2.618  -8.656  1.00 13.00
ATOM     34  CA  ALA    34       0.039   0.825  -6.332  1.00  9.00
ATOM     35  CA  TRP    35       2.003   1.454  -3.277  1.00  3.00
ATOM     36  CA  SER    36      -0.310   4.695  -4.757  1.00 14.00
ATOM     37  CA  LEU    37      -1.706   1.696  -2.981  1.00  2.00
ATOM     38  CA  ALA    38      -3.314  -1.003  -5.184  1.00  9.00
ATOM     39  CA  THR    39       7.250   2.007   0.555  1.00 13.00
TER
ENDMDL
MODEL       83
ATOM      1  CA  ARG     1      -1.668  -2.109   2.131  1.00 15.00
ATOM      2  CA  VAL     2      -3.047  -1.307  -1.632  1.00  4.00
ATOM      3  CA  GLY     3      -5.398  -4.014  -0.310  1.00 10.00
ATOM      4  CA  SER     4      -6.510  -6.787   2.010  1.00 14.00
ATOM      5  CA  SER     5      -3.588  -6.338   3.813  1.00 14.00
ATOM      6  CA  GLU     6       0.070  -4.420   4.464  1.00 19.00
ATOM      7  CA  GLY     7      -2.388  -2.729   7.115  1.00 10.00
ATOM      8  CA  THR     8      -6.234  -1.086   6.370  1.00 13.00
ATOM      9  CA  ASP     9      -4.026   0.743   3.636  1.00 17.00
ATOM     10  CA  VAL    10      -3.100   1.963   0.227  1.00  4.00
ATOM     11  CA  ARG    11      -1.527   3.825   3.480  1.00 15.00
ATOM     12  CA  THR    12      -1.077   6.010   6.561  1.00 13.00
ATOM     13  CA  SER    13      -3.055   9.433   6.354  1.00 14.00
ATOM     14  CA  ASN    14      -0.876   8.678   3.747  1.00 12.00
ATOM     15  CA  THR    15      -0.095   7.159   0.601  1.00 13.00
ATOM     16  CA  MET    16       0.308   3.558  -0.534  1.00  6.00
ATOM     17  CA  HIS    17       3.535   1.405   0.192  1.00  7.00
ATOM     18  CA  ASN    18       4.840   0.951   3.499  1.00 12.00
ATOM     19  CA  LYS    19       3.045  -2.415   3.065  1.00 18.00
ATOM     20  CA  GLU    20       0.592   0.752   3.112  1.00 19.00
ATOM     21  CA  TRP    21       0.165  -0.049  -0.481  1.00  3.00
ATOM     22  CA  GLU    22       1.161  -3.859   0.146  1.00 19.00
ATOM     23  CA  ALA    23      -1.143  -4.673  -2.037  1.00  9.00
ATOM     24  CA  ASN    24       1.124  -6.699  -4.038  1.00 12.00
ATOM     25  CA  GLN    25      -0.060  -4.225  -6.885  1.00 16.00
ATOM     26  CA  ILE    26      -0.057  -1.507  -3.975  1.00  5.00
ATOM     27  CA  HIS    27       3.308  -1.822  -2.256  1.00  7.00
ATOM     28  CA  ASN    28       6.372  -4.423  -1.467  1.00 12.00
ATOM     29  CA  GLU    29       5.868  -1.453   0.317  1.00 19.00
ATOM     30  CA  HIS    30       5.722   0.930  -2.853  1.00  7.00
ATOM     31  CA  ALA    31       4.533   3.302  -5.825  1.00  9.00
ATOM     32  CA  HIS    32       4.211   4.294  -2.204  1.00  7.00
ATOM     33  CA  THR    33       4.329   7.297  -4.459  1.00 13.00
ATOM     34  CA  ALA    34       1.287   5.422  -4.620  1.00  9.00
ATOM     35  CA  TRP    35       1.989   1.684  -3.389  1.00  3.00
ATOM     36  CA  SER    36      -0.215   1.755  -6.652  1.00 14.00
ATOM     37  CA  LEU    37      -1.624   1.817  -3.065  1.00  2.00
ATOM     38  CA  ALA    38      -5.167   1.585  -2.962  1.00  9.00
ATOM     39  CA  THR    39       7.293   1.998   0.394  1.00 13.00
TER
ENDMDL
MODEL       84
ATOM      1  CA  ARG     1      -1.747  -1.140   2.288  1.00 15.00
ATOM      2  CA  VAL     2      -3.343  -0.917  -1.537  1.00  4.00
ATOM      3  CA  GLY     3      -4.520  -4.131   0.199  1.00 10.00
ATOM      4  CA  SER     4      -2.747  -6.434   2.626  1.00 14.00
ATOM      5  CA  SER     5      -1.857  -4.764   6.327  1.00 14.00
ATOM      6  CA  GLU     6      -1.480  -1.039   6.012  1.00 19.00
ATOM      7  CA  GLY     7      -4.997  -0.144   7.205  1.00 10.00
ATOM      8  CA  THR     8      -7.790  -0.931   4.998  1.00 13.00
ATOM      9  CA  ASP     9      -5.326   0.464   2.805  1.00 17.00
ATOM     10  CA  VAL    10      -2.673   2.232   0.255  1.00  4.00
ATOM     11  CA  ARG    11      -2.419   2.160   4.393  1.00 15.00
ATOM     12  CA  THR    12      -4.010   5.439   3.644  1.00 13.00
ATOM     13  CA  SER    13      -0.983   7.716   4.881  1.00 14.00
ATOM     14  CA  ASN    14       1.853   5.441   4.251  1.00 12.00
ATOM     15  CA  THR    15      -0.494   6.852   1.248  1.00 13.00
ATOM     16  CA  MET    16       0.700   3.798  -0.778  1.00  6.00
ATOM     17  CA  HIS    17       3.517   1.601   0.456  1.00  7.00
ATOM     18  CA  ASN    18       5.631  -0.068   3.409  1.00 12.00
ATOM     19  CA  LYS    19       2.227  -1.458   5.415  1.00 18.00
ATOM     20  CA  GLU    20       0.984   1.312   3.374  1.00 19.00
ATOM     21  CA  TRP    21       0.218  -0.009  -0.513  1.00  3.00
ATOM     22  CA  GLU    22       1.740  -2.758   1.713  1.00 19.00
ATOM     23  CA  ALA    23      -0.877  -3.774  -0.826  1.00  9.00
ATOM     24  CA  ASN    24      -3.103  -5.926  -3.148  1.00 12.00
ATOM     25  CA  GLN    25      -1.728  -4.508  -6.238  1.00 16.00
ATOM     26  CA  ILE    26      -0.375  -1.589  -3.881  1.00  5.00
ATOM     27  CA  HIS    27       3.135  -1.808  -1.858  1.00  7.00
ATOM     28  CA  ASN    28       5.980  -3.042  -4.566  1.00 12.00
ATOM     29  CA  GLU    29       6.809  -1.792  -1.144  1.00 19.00
ATOM     30  CA  HIS    30       5.670   1.131  -2.667  1.00  7.00
ATOM     31  CA  ALA    31       4.595   2.915  -5.459  1.00  9.00
ATOM     32  CA  HIS    32       4.162   4.379  -1.940  1.00  7.00
ATOM     33  CA  THR    33       1.800   7.393  -2.694  1.00 13.00
ATOM     34  CA  ALA    34       0.265   4.833  -4.736  1.00  9.00
ATOM     35  CA  TRP    35       2.116   1.445  -3.344  1.00  3.00
ATOM     36  CA  SER    36       0.308   1.026  -6.928  1.00 14.00
ATOM     37  CA  LEU    37      -1.601   1.756  -3.304  1.00  2.00
ATOM     38  CA  ALA    38      -5.340   2.172  -2.506  1.00  9.00
ATOM     39  CA  THR    39       7.405   1.565   0.438  1.00 13.00
TER
ENDMDL
MODEL       85
ATOM      1  CA  ARG     1      -3.436  -2.903   1.976  1.00 15.00
ATOM      2  CA  VAL     2      -3.208  -1.413  -1.330  1.00  4.00
ATOM      3  CA  GLY     3      -6.812  -2.464   0.046  1.00 10.00
ATOM      4  CA  SER     4      -8.569  -2.649   3.183  1.00 14.00
ATOM      5  CA  SER     5      -5.992  -4.885   4.642  1.00 14.00
ATOM      6  CA  GLU     6      -2.658  -2.707   5.692  1.00 19.00
ATOM      7  CA  GLY     7      -3.071  -1.014   8.968  1.00 10.00
ATOM      8  CA  THR     8      -6.032  -0.349   6.498  1.00 13.00
ATOM      9  CA  ASP     9      -5.235   0.678   3.168  1.00 17.00
ATOM     10  CA  VAL    10      -3.000   2.060   0.572  1.00  4.00
ATOM     11  CA  ARG    11      -1.410  -0.044   3.240  1.00 15.00
ATOM     12  CA  THR    12      -1.356   3.558   3.579  1.00 13.00
ATOM     13  CA  SER    13      -2.231   7.338   3.777  1.00 14.00
ATOM     14  CA  ASN    14      -0.127   9.793   1.423  1.00 12.00
ATOM     15  CA  THR    15      -0.855   6.949  -1.082  1.00 13.00
ATOM     16  CA  MET    16       0.463   3.508  -0.349  1.00  6.00
ATOM     17  CA  HIS    17       3.922   1.458  -0.069  1.00  7.00
ATOM     18  CA  ASN    18       5.815   0.983   3.230  1.00 12.00
ATOM     19  CA  LYS    19       4.012  -2.404   2.992  1.00 18.00
ATOM     20  CA  GLU    20       2.244   0.638   3.448  1.00 19.00
ATOM     21  CA  TRP    21       0.439  -0.281  -0.200  1.00  3.00
ATOM     22  CA  GLU    22       0.546  -3.343   1.714  1.00 19.00
ATOM     23  CA  ALA    23      -1.122  -4.377  -1.828  1.00  9.00
ATOM     24  CA  ASN    24      -2.748  -6.196  -4.875  1.00 12.00
ATOM     25  CA  GLN    25      -0.436  -4.062  -6.826  1.00 16.00
ATOM     26  CA  ILE    26      -0.068  -1.498  -3.902  1.00  5.00
ATOM     27  CA  HIS    27       3.381  -1.761  -2.132  1.00  7.00
ATOM     28  CA  ASN    28       6.374  -4.022  -2.065  1.00 12.00
ATOM     29  CA  GLU    29       6.502  -1.139   0.146  1.00 19.00
ATOM     30  CA  HIS    30       5.828   0.677  -3.173  1.00  7.00
ATOM     31  CA  ALA    31       5.002   3.343  -5.812  1.00  9.00
ATOM     32  CA  HIS    32       4.310   4.431  -2.266  1.00  7.00
ATOM     33  CA  THR    33       2.914   6.540  -5.331  1.00 13.00
ATOM     34  CA  ALA    34       0.170   4.849  -3.946  1.00  9.00
ATOM     35  CA  TRP    35       2.048   1.537  -3.369  1.00  3.00
ATOM     36  CA  SER    36      -0.280   1.769  -6.637  1.00 14.00
ATOM     37  CA  LEU    37      -1.772   1.747  -3.022  1.00  2.00
ATOM     38  CA  ALA    38      -5.432   1.185  -2.608  1.00  9.00
ATOM     39  CA  THR    39       7.652   2.362  -0.409  1.00 13.00
TER
ENDMDL
MODEL       86
ATOM      1  CA  ARG     1      -1.966  -1.678   1.975  1.00 15.00
ATOM      2  CA  VAL     2      -3.087  -1.077  -1.628  1.00  4.00
ATOM      3  CA  GLY     3      -6.096  -3.542  -0.688  1.00 10.00
ATOM      4  CA  SER     4      -4.496  -6.301   1.635  1.00 14.00
ATOM      5  CA  SER     5      -1.696  -5.394   4.583  1.00 14.00
ATOM      6  CA  GLU     6      -1.926  -1.618   5.684  1.00 19.00
ATOM      7  CA  GLY     7      -5.421  -1.765   7.497  1.00 10.00
ATOM      8  CA  THR     8      -7.692  -0.018   5.483  1.00 13.00
ATOM      9  CA  ASP     9      -5.227  -0.167   2.717  1.00 17.00
ATOM     10  CA  VAL    10      -2.626   1.812   0.693  1.00  4.00
ATOM     11  CA  ARG    11      -2.964   2.037   4.637  1.00 15.00
ATOM     12  CA  THR    12      -4.599   5.708   4.574  1.00 13.00
ATOM     13  CA  SER    13      -1.620   8.050   5.829  1.00 14.00
ATOM     14  CA  ASN    14       1.984   6.596   5.417  1.00 12.00
ATOM     15  CA  THR    15       3.033   5.559   2.053  1.00 13.00
ATOM     16  CA  MET    16       0.683   3.541  -0.409  1.00  6.00
ATOM     17  CA  HIS    17       3.616   1.302   0.056  1.00  7.00
ATOM     18  CA  ASN    18       5.055   0.148   2.857  1.00 12.00
ATOM     19  CA  LYS    19       2.123  -1.455   4.876  1.00 18.00
ATOM     20  CA  GLU    20       0.598   1.159   3.143  1.00 19.00
ATOM     21  CA  TRP    21       0.459  -0.303  -0.456  1.00  3.00
ATOM     22  CA  GLU    22       1.497  -3.362   1.745  1.00 19.00
ATOM     23  CA  ALA    23      -0.677  -3.991  -1.189  1.00  9.00
ATOM     24  CA  ASN    24      -1.643  -7.108  -2.706  1.00 12.00
ATOM     25  CA  GLN    25      -0.822  -4.838  -5.794  1.00 16.00
ATOM     26  CA  ILE    26      -0.097  -1.484  -3.842  1.00  5.00
ATOM     27  CA  HIS    27       3.348  -1.858  -2.808  1.00  7.00
ATOM     28  CA  ASN    28       5.961  -4.426  -4.146  1.00 12.00
ATOM     29  CA  GLU    29       7.984  -1.769  -4.234  1.00 19.00
ATOM     30  CA  HIS    30       5.679   0.889  -3.150  1.00  7.00
ATOM     31  CA  ALA    31       4.526   2.843  -5.827  1.00  9.00
ATOM     32  CA  HIS    32       4.284   4.390  -2.202  1.00  7.00
ATOM     33  CA  THR    33       2.909   7.533  -3.833  1.00 13.00
ATOM     34  CA  ALA    34       0.253   4.796  -4.013  1.00  9.00
ATOM     35  CA  TRP    35       1.932   1.586  -3.408  1.00  3.00
ATOM     36  CA  SER    36      -0.112   2.168  -6.650  1.00 14.00
ATOM     37  CA  LEU    37      -1.775   1.919  -2.970  1.00  2.00
ATOM     38  CA  ALA    38      -5.121   2.189  -2.112  1.00  9.00
ATOM     39  CA  THR    39       6.329  -1.546  -0.586  1.00 13.00
TER
ENDMDL
MODEL       87
ATOM      1  CA  ARG     1      -1.441  -2.166   1.977  1.00 15.00
ATOM      2  CA  VAL     2      -3.338  -1.058  -1.126  1.00  4.00
ATOM      3  CA  GLY     3      -5.840  -3.435   0.764  1.00 10.00
ATOM      4  CA  SER     4      -5.482  -6.823   2.637  1.00 14.00
ATOM      5  CA  SER     5      -1.796  -6.939   3.405  1.00 14.00
ATOM      6  CA  GLU     6       0.395  -4.073   4.810  1.00 19.00
ATOM      7  CA  GLY     7      -0.935  -4.588   8.413  1.00 10.00
ATOM      8  CA  THR     8      -2.858  -1.289   7.739  1.00 13.00
ATOM      9  CA  ASP     9      -4.006  -0.415   4.241  1.00 17.00
ATOM     10  CA  VAL    10      -2.563   2.121   1.028  1.00  4.00
ATOM     11  CA  ARG    11      -2.055   2.661   4.858  1.00 15.00
ATOM     12  CA  THR    12       0.209   6.256   5.640  1.00 13.00
ATOM     13  CA  SER    13      -1.690   8.892   3.424  1.00 14.00
ATOM     14  CA  ASN    14      -4.005   9.120   0.376  1.00 12.00
ATOM     15  CA  THR    15      -2.589   5.599  -0.074  1.00 13.00
ATOM     16  CA  MET    16       0.817   3.526  -0.479  1.00  6.00
ATOM     17  CA  HIS    17       3.638   1.259   0.301  1.00  7.00
ATOM     18  CA  ASN    18       4.333   0.955   4.071  1.00 12.00
ATOM     19  CA  LYS    19       3.263  -2.416   2.907  1.00 18.00
ATOM     20  CA  GLU    20       0.746   0.357   3.401  1.00 19.00
ATOM     21  CA  TRP    21       0.400  -0.155  -0.567  1.00  3.00
ATOM     22  CA  GLU    22       1.306  -4.179   0.171  1.00 19.00
ATOM     23  CA  ALA    23      -1.263  -4.281  -2.022  1.00  9.00
ATOM     24  CA  ASN    24      -1.913  -6.331  -4.841  1.00 12.00
ATOM     25  CA  GLN    25      -3.514  -2.749  -5.546  1.00 16.00
ATOM     26  CA  ILE    26      -0.554  -1.267  -4.065  1.00  5.00
ATOM     27  CA  HIS    27       2.957  -1.966  -2.537  1.00  7.00
ATOM     28  CA  ASN    28       5.378  -4.956  -1.488  1.00 12.00
ATOM     29  CA  GLU    29       5.917  -1.684   0.318  1.00 19.00
ATOM     30  CA  HIS    30       5.827   0.697  -3.037  1.00  7.00
ATOM     31  CA  ALA    31       5.249   2.709  -5.987  1.00  9.00
ATOM     32  CA  HIS    32       4.867   4.152  -2.384  1.00  7.00
ATOM     33  CA  THR    33       3.269   7.410  -2.974  1.00 13.00
ATOM     34  CA  ALA    34       0.150   5.490  -3.759  1.00  9.00
ATOM     35  CA  TRP    35       2.108   1.715  -3.470  1.00  3.00
ATOM     36  CA  SER    36      -0.553   2.517  -6.438  1.00 14.00
ATOM     37  CA  LEU    37      -1.601   2.109  -2.952  1.00  2.00
ATOM     38  CA  ALA    38      -5.222   2.089  -2.237  1.00  9.00
ATOM     39  CA  THR    39       7.387   1.723   0.327  1.00 13.00
TER
ENDMDL
MODEL       88
ATOM      1  CA  ARG     1      -1.426  -2.016   2.345  1.00 15.00
ATOM      2  CA  VAL     2      -3.267  -1.450  -1.448  1.00  4.00
ATOM      3  CA  GLY     3      -6.018  -3.724  -0.549  1.00 10.00
ATOM      4  CA  SER     4      -6.887  -6.917   1.252  1.00 14.00
ATOM      5  CA  SER     5      -3.084  -7.010   2.714  1.00 14.00
ATOM      6  CA  GLU     6       0.306  -5.105   4.104  1.00 19.00
ATOM      7  CA  GLY     7      -1.620  -3.746   6.791  1.00 10.00
ATOM      8  CA  THR     8      -3.781  -0.426   7.241  1.00 13.00
ATOM      9  CA  ASP     9      -4.397   0.059   3.343  1.00 17.00
ATOM     10  CA  VAL    10      -2.562   1.865   0.361  1.00  4.00
ATOM     11  CA  ARG    11      -1.756   2.766   4.255  1.00 15.00
ATOM     12  CA  THR    12       1.582   4.074   5.252  1.00 13.00
ATOM     13  CA  SER    13       4.810   5.674   5.230  1.00 14.00
ATOM     14  CA  ASN    14       3.303   8.549   3.149  1.00 12.00
ATOM     15  CA  THR    15       2.350   5.023   1.850  1.00 13.00
ATOM     16  CA  MET    16       0.788   3.127  -0.655  1.00  6.00
ATOM     17  CA  HIS    17       3.727   1.445  -0.189  1.00  7.00
ATOM     18  CA  ASN    18       5.325   0.312   3.733  1.00 12.00
ATOM     19  CA  LYS    19       3.256  -2.686   2.766  1.00 18.00
ATOM     20  CA  GLU    20       1.282   0.424   3.448  1.00 19.00
ATOM     21  CA  TRP    21       0.508  -0.309  -0.149  1.00  3.00
ATOM     22  CA  GLU    22       1.231  -3.330  -0.154  1.00 19.00
ATOM     23  CA  ALA    23      -1.573  -4.491  -2.238  1.00  9.00
ATOM     24  CA  ASN    24       1.317  -6.808  -3.186  1.00 12.00
ATOM     25  CA  GLN    25       1.071  -4.341  -6.025  1.00 16.00
ATOM     26  CA  ILE    26       0.354  -1.634  -3.672  1.00  5.00
ATOM     27  CA  HIS    27       3.603  -1.327  -2.620  1.00  7.00
ATOM     28  CA  ASN    28       5.158  -4.389  -2.494  1.00 12.00
ATOM     29  CA  GLU    29       6.087  -1.831   0.061  1.00 19.00
ATOM     30  CA  HIS    30       6.605   1.307  -2.650  1.00  7.00
ATOM     31  CA  ALA    31       5.167   3.514  -5.456  1.00  9.00
ATOM     32  CA  HIS    32       4.633   0.181  -5.983  1.00  7.00
ATOM     33  CA  THR    33       2.225  -1.353  -8.047  1.00 13.00
ATOM     34  CA  ALA    34      -0.705   0.443  -6.451  1.00  9.00
ATOM     35  CA  TRP    35       1.965   1.772  -3.802  1.00  3.00
ATOM     36  CA  SER    36      -0.458   4.408  -5.234  1.00 14.00
ATOM     37  CA  LEU    37      -1.664   1.408  -2.997  1.00  2.00
ATOM     38  CA  ALA    38      -3.504  -1.287  -5.031  1.00  9.00
ATOM     39  CA  THR    39       7.289   1.780   0.987  1.00 13.00
TER
ENDMDL
MODEL       89
ATOM      1  CA  ARG     1      -1.478  -2.340   1.992  1.00 15.00
ATOM      2  CA  VAL     2      -3.068  -1.614  -1.468  1.00  4.00
ATOM      3  CA  GLY     3      -5.992  -2.097   0.583  1.00 10.00
ATOM      4  CA  SER     4      -7.042  -1.725   4.282  1.00 14.00
ATOM      5  CA  SER     5      -4.436  -4.414   5.486  1.00 14.00
ATOM      6  CA  GLU     6      -0.161  -4.326   4.859  1.00 19.00
ATOM      7  CA  GLY     7      -0.643  -3.372   8.417  1.00 10.00
ATOM      8  CA  THR     8      -1.230   0.390   7.371  1.00 13.00
ATOM      9  CA  ASP     9      -3.256  -0.170   4.489  1.00 17.00
ATOM     10  CA  VAL    10      -2.575   1.357   0.987  1.00  4.00
ATOM     11  CA  ARG    11      -1.681   3.312   3.840  1.00 15.00
ATOM     12  CA  THR    12      -0.736   6.738   5.185  1.00 13.00
ATOM     13  CA  SER    13       2.468   5.758   6.655  1.00 14.00
ATOM     14  CA  ASN    14       4.031   7.437   3.883  1.00 12.00
ATOM     15  CA  THR    15       1.157   7.051   1.329  1.00 13.00
ATOM     16  CA  MET    16       0.812   3.396  -0.181  1.00  6.00
ATOM     17  CA  HIS    17       3.868   1.484  -0.128  1.00  7.00
ATOM     18  CA  ASN    18       4.852   0.894   3.343  1.00 12.00
ATOM     19  CA  LYS    19       2.863  -2.289   3.072  1.00 18.00
ATOM     20  CA  GLU    20       1.179   0.922   3.543  1.00 19.00
ATOM     21  CA  TRP    21       0.545  -0.400  -0.284  1.00  3.00
ATOM     22  CA  GLU    22       1.421  -3.976   0.231  1.00 19.00
ATOM     23  CA  ALA    23      -1.222  -5.143  -2.455  1.00  9.00
ATOM     24  CA  ASN    24       0.744  -7.605  -5.287  1.00 12.00
ATOM     25  CA  GLN    25      -0.668  -4.305  -6.645  1.00 16.00
ATOM     26  CA  ILE    26      -0.106  -1.551  -3.995  1.00  5.00
ATOM     27  CA  HIS    27       3.345  -1.614  -2.483  1.00  7.00
ATOM     28  CA  ASN    28       5.552  -4.574  -2.062  1.00 12.00
ATOM     29  CA  GLU    29       5.708  -1.798   0.456  1.00 19.00
ATOM     30  CA  HIS    30       6.175   0.626  -2.936  1.00  7.00
ATOM     31  CA  ALA    31       5.663   2.908  -5.899  1.00  9.00
ATOM     32  CA  HIS    32       4.042  -0.201  -5.888  1.00  7.00
ATOM     33  CA  THR    33       1.763   0.120  -9.375  1.00 13.00
ATOM     34  CA  ALA    34      -0.335   1.289  -6.378  1.00  9.00
ATOM     35  CA  TRP    35       2.007   1.669  -3.398  1.00  3.00
ATOM     36  CA  SER    36      -0.248   4.617  -4.051  1.00 14.00
ATOM     37  CA  LEU    37      -1.519   1.671  -2.583  1.00  2.00
ATOM     38  CA  ALA    38      -3.858  -0.456  -5.088  1.00  9.00
ATOM     39  CA  THR    39       7.658   1.350   0.377  1.00 13.00
TER
ENDMDL
MODEL       90
ATOM      1  CA  ARG     1      -1.607  -2.052   2.248  1.00 15.00
ATOM      2  CA  VAL     2      -3.298  -0.966  -1.617  1.00  4.00
ATOM      3  CA  GLY     3      -5.743  -3.345   0.176  1.00 10.00
ATOM      4  CA  SER     4      -7.744  -5.369   2.578  1.00 14.00
ATOM      5  CA  SER     5      -4.235  -5.680   4.167  1.00 14.00
ATOM      6  CA  GLU     6      -1.079  -3.691   5.406  1.00 19.00
ATOM      7  CA  GLY     7      -2.733  -2.186   8.664  1.00 10.00
ATOM      8  CA  THR     8      -5.903  -1.833   6.100  1.00 13.00
ATOM      9  CA  ASP     9      -4.809   0.082   3.177  1.00 17.00
ATOM     10  CA  VAL    10      -2.357   2.198   0.656  1.00  4.00
ATOM     11  CA  ARG    11      -1.806   2.222   4.193  1.00 15.00
ATOM     12  CA  THR    12      -4.536   4.772   4.116  1.00 13.00
ATOM     13  CA  SER    13      -3.071   8.785   4.649  1.00 14.00
ATOM     14  CA  ASN    14       1.035   9.589   3.678  1.00 12.00
ATOM     15  CA  THR    15       1.448   6.556   1.550  1.00 13.00
ATOM     16  CA  MET    16       0.939   3.477  -0.719  1.00  6.00
ATOM     17  CA  HIS    17       3.736   0.857   0.118  1.00  7.00
ATOM     18  CA  ASN    18       4.870   0.192   3.631  1.00 12.00
ATOM     19  CA  LYS    19       2.446  -3.013   4.472  1.00 18.00
ATOM     20  CA  GLU    20       1.307   0.411   2.927  1.00 19.00
ATOM     21  CA  TRP    21       0.360  -0.235  -0.601  1.00  3.00
ATOM     22  CA  GLU    22       1.496  -3.634   0.800  1.00 19.00
ATOM     23  CA  ALA    23      -1.782  -4.273  -1.475  1.00  9.00
ATOM     24  CA  ASN    24      -2.109  -7.282  -3.832  1.00 12.00
ATOM     25  CA  GLN    25       1.054  -5.068  -4.365  1.00 16.00
ATOM     26  CA  ILE    26      -0.182  -1.634  -4.047  1.00  5.00
ATOM     27  CA  HIS    27       3.068  -2.122  -2.260  1.00  7.00
ATOM     28  CA  ASN    28       5.236  -5.248   0.101  1.00 12.00
ATOM     29  CA  GLU    29       6.282  -1.818  -0.610  1.00 19.00
ATOM     30  CA  HIS    30       5.794   1.087  -3.013  1.00  7.00
ATOM     31  CA  ALA    31       4.471   3.419  -5.359  1.00  9.00
ATOM     32  CA  HIS    32       4.432   4.391  -1.999  1.00  7.00
ATOM     33  CA  THR    33       2.992   7.775  -2.194  1.00 13.00
ATOM     34  CA  ALA    34       0.728   5.002  -3.901  1.00  9.00
ATOM     35  CA  TRP    35       2.084   1.392  -3.555  1.00  3.00
ATOM     36  CA  SER    36      -0.285   2.193  -6.634  1.00 14.00
ATOM     37  CA  LEU    37      -1.481   1.908  -3.175  1.00  2.00
ATOM     38  CA  ALA    38      -4.862   2.921  -2.143  1.00  9.00
ATOM     39  CA  THR    39       7.366   1.799   0.304  1.00 13.00
TER
ENDMDL
MODEL       91
ATOM      1  CA  ARG     1      -1.730  -2.116   2.145  1.00 15.00
ATOM      2  CA  VAL     2      -3.270  -1.339  -1.600  1.00  4.00
ATOM      3  CA  GLY     3      -5.317  -3.149   1.343  1.00 10.00
ATOM      4  CA  SER     4      -6.435  -6.024   3.565  1.00 14.00
ATOM      5  CA  SER     5      -2.405  -5.958   3.641  1.00 14.00
ATOM      6  CA  GLU     6       0.524  -4.060   4.626  1.00 19.00
ATOM      7  CA  GLY     7      -1.540  -3.978   7.673  1.00 10.00
ATOM      8  CA  THR     8      -4.926  -2.659   6.655  1.00 13.00
ATOM      9  CA  ASP     9      -4.206   0.226   4.078  1.00 17.00
ATOM     10  CA  VAL    10      -2.951   1.806   0.595  1.00  4.00
ATOM     11  CA  ARG    11      -1.285   2.613   4.062  1.00 15.00
ATOM     12  CA  THR    12       0.028   2.255   7.380  1.00 13.00
ATOM     13  CA  SER    13       2.394   5.325   6.445  1.00 14.00
ATOM     14  CA  ASN    14       5.637   5.658   4.311  1.00 12.00
ATOM     15  CA  THR    15       2.489   4.986   2.428  1.00 13.00
ATOM     16  CA  MET    16       0.697   3.706  -0.403  1.00  6.00
ATOM     17  CA  HIS    17       3.772   1.635   0.236  1.00  7.00
ATOM     18  CA  ASN    18       4.931   0.198   3.703  1.00 12.00
ATOM     19  CA  LYS    19       3.601  -3.031   2.545  1.00 18.00
ATOM     20  CA  GLU    20       1.289   0.056   3.355  1.00 19.00
ATOM     21  CA  TRP    21       0.192   0.027  -0.364  1.00  3.00
ATOM     22  CA  GLU    22       0.872  -3.834   0.278  1.00 19.00
ATOM     23  CA  ALA    23      -1.707  -4.878  -2.350  1.00  9.00
ATOM     24  CA  ASN    24      -2.278  -6.412  -6.061  1.00 12.00
ATOM     25  CA  GLN    25       0.634  -4.022  -6.782  1.00 16.00
ATOM     26  CA  ILE    26      -0.155  -1.463  -3.778  1.00  5.00
ATOM     27  CA  HIS    27       3.073  -1.645  -1.833  1.00  7.00
ATOM     28  CA  ASN    28       4.829  -4.547  -0.866  1.00 12.00
ATOM     29  CA  GLU    29       6.257  -1.285   0.212  1.00 19.00
ATOM     30  CA  HIS    30       5.681   1.171  -2.835  1.00  7.00
ATOM     31  CA  ALA    31       4.034  -0.076  -5.914  1.00  9.00
ATOM     32  CA  HIS    32       4.822   3.211  -5.796  1.00  7.00
ATOM     33  CA  THR    33       2.646   3.976  -8.622  1.00 13.00
ATOM     34  CA  ALA    34       0.399   0.901  -6.784  1.00  9.00
ATOM     35  CA  TRP    35       2.014   1.751  -3.326  1.00  3.00
ATOM     36  CA  SER    36       0.024   4.512  -5.081  1.00 14.00
ATOM     37  CA  LEU    37      -1.759   1.876  -2.987  1.00  2.00
ATOM     38  CA  ALA    38      -3.516  -0.706  -5.379  1.00  9.00
ATOM     39  CA  THR    39       7.523   2.280   0.196  1.00 13.00
TER
ENDMDL
MODEL       92
ATOM      1  CA  ARG     1      -2.441  -1.761   1.925  1.00 15.00
ATOM      2  CA  VAL     2      -3.215  -0.892  -1.665  1.00  4.00
ATOM      3  CA  GLY     3      -6.219  -3.563  -2.191  1.00 10.00
ATOM      4  CA  SER     4      -7.167  -6.152   0.544  1.00 14.00
ATOM      5  CA  SER     5      -4.914  -4.615   3.240  1.00 14.00
ATOM      6  CA  GLU     6      -2.489  -2.048   5.672  1.00 19.00
ATOM      7  CA  GLY     7      -4.671  -2.317   9.055  1.00 10.00
ATOM      8  CA  THR     8      -6.045   0.302   6.573  1.00 13.00
ATOM      9  CA  ASP     9      -5.723   0.070   2.609  1.00 17.00
ATOM     10  CA  VAL    10      -2.703   1.950   0.816  1.00  4.00
ATOM     11  CA  ARG    11      -2.684   1.466   4.360  1.00 15.00
ATOM     12  CA  THR    12      -0.713   4.684   3.610  1.00 13.00
ATOM     13  CA  SER    13       1.002   7.603   1.854  1.00 14.00
ATOM     14  CA  ASN    14      -0.906   9.817  -0.697  1.00 12.00
ATOM     15  CA  THR    15      -1.892   5.924  -0.193  1.00 13.00
ATOM     16  CA  MET    16       0.896   3.527  -0.235  1.00  6.00
ATOM     17  CA  HIS    17       3.791   0.573   0.145  1.00  7.00
ATOM     18  CA  ASN    18       4.122  -2.372   2.243  1.00 12.00
ATOM     19  CA  LYS    19       1.174  -3.367   4.780  1.00 18.00
ATOM     20  CA  GLU    20       0.923   0.127   3.382  1.00 19.00
ATOM     21  CA  TRP    21       0.143  -0.159  -0.438  1.00  3.00
ATOM     22  CA  GLU    22       0.802  -3.737   1.055  1.00 19.00
ATOM     23  CA  ALA    23      -1.290  -4.326  -1.966  1.00  9.00
ATOM     24  CA  ASN    24      -1.626  -7.102  -4.296  1.00 12.00
ATOM     25  CA  GLN    25      -1.001  -3.932  -6.544  1.00 16.00
ATOM     26  CA  ILE    26      -0.161  -1.454  -3.805  1.00  5.00
ATOM     27  CA  HIS    27       2.748  -2.316  -2.018  1.00  7.00
ATOM     28  CA  ASN    28       5.790  -4.488  -0.276  1.00 12.00
ATOM     29  CA  GLU    29       7.235  -1.219   0.297  1.00 19.00
ATOM     30  CA  HIS    30       5.555   0.019  -3.072  1.00  7.00
ATOM     31  CA  ALA    31       2.981  -0.701  -5.874  1.00  9.00
ATOM     32  CA  HIS    32       4.656   2.492  -5.724  1.00  7.00
ATOM     33  CA  THR    33       1.855   3.143  -8.490  1.00 13.00
ATOM     34  CA  ALA    34      -0.376   1.316  -6.297  1.00  9.00
ATOM     35  CA  TRP    35       2.190   1.486  -3.104  1.00  3.00
ATOM     36  CA  SER    36       1.048   4.920  -4.389  1.00 14.00
ATOM     37  CA  LEU    37      -1.510   2.275  -2.905  1.00  2.00
ATOM     38  CA  ALA    38      -3.791   0.505  -5.105  1.00  9.00
ATOM     39  CA  THR    39       6.952   2.503  -0.495  1.00 13.00
TER
ENDMDL
MODEL       93
ATOM      1  CA  ARG     1      -2.339  -1.571   2.030  1.00 15.00
ATOM      2  CA  VAL     2      -3.284  -1.045  -1.722  1.00  4.00
ATOM      3  CA  GLY     3      -5.363  -3.903  -0.155  1.00 10.00
ATOM      4  CA  SER     4      -3.436  -6.737   2.015  1.00 14.00
ATOM      5  CA  SER     5      -2.564  -5.623   5.500  1.00 14.00
ATOM      6  CA  GLU     6      -1.353  -2.080   5.690  1.00 19.00
ATOM      7  CA  GLY     7      -4.220  -2.238   7.929  1.00 10.00
ATOM      8  CA  THR     8      -6.689   0.151   6.354  1.00 13.00
ATOM      9  CA  ASP     9      -5.568   0.462   2.637  1.00 17.00
ATOM     10  CA  VAL    10      -3.010   2.109   0.526  1.00  4.00
ATOM     11  CA  ARG    11      -2.346   1.691   4.616  1.00 15.00
ATOM     12  CA  THR    12       0.153   3.373   6.338  1.00 13.00
ATOM     13  CA  SER    13       3.456   5.596   5.586  1.00 14.00
ATOM     14  CA  ASN    14       3.856   7.581   2.874  1.00 12.00
ATOM     15  CA  THR    15       0.166   5.778   2.507  1.00 13.00
ATOM     16  CA  MET    16       0.196   3.552  -0.452  1.00  6.00
ATOM     17  CA  HIS    17       3.680   0.930   0.550  1.00  7.00
ATOM     18  CA  ASN    18       4.897  -0.163   3.914  1.00 12.00
ATOM     19  CA  LYS    19       2.250  -2.491   4.137  1.00 18.00
ATOM     20  CA  GLU    20       0.804   0.541   2.919  1.00 19.00
ATOM     21  CA  TRP    21      -0.003  -0.123  -0.366  1.00  3.00
ATOM     22  CA  GLU    22       0.444  -3.380   0.664  1.00 19.00
ATOM     23  CA  ALA    23      -1.920  -4.667  -1.813  1.00  9.00
ATOM     24  CA  ASN    24      -2.521  -5.538  -5.368  1.00 12.00
ATOM     25  CA  GLN    25       0.443  -4.045  -6.457  1.00 16.00
ATOM     26  CA  ILE    26      -0.414  -1.603  -3.816  1.00  5.00
ATOM     27  CA  HIS    27       2.986  -2.052  -1.539  1.00  7.00
ATOM     28  CA  ASN    28       4.798  -5.355  -1.077  1.00 12.00
ATOM     29  CA  GLU    29       4.848  -4.390   2.350  1.00 19.00
ATOM     30  CA  HIS    30       6.524  -1.569   0.242  1.00  7.00
ATOM     31  CA  ALA    31       9.164   0.820  -1.219  1.00  9.00
ATOM     32  CA  HIS    32       5.903   0.338  -2.907  1.00  7.00
ATOM     33  CA  THR    33       3.966   0.825  -6.188  1.00 13.00
ATOM     34  CA  ALA    34       0.289   1.101  -6.453  1.00  9.00
ATOM     35  CA  TRP    35       2.021   1.506  -2.818  1.00  3.00
ATOM     36  CA  SER    36       0.561   4.497  -5.001  1.00 14.00
ATOM     37  CA  LEU    37      -1.705   1.834  -3.244  1.00  2.00
ATOM     38  CA  ALA    38      -3.580  -0.326  -5.584  1.00  9.00
ATOM     39  CA  THR    39       7.754  -2.305   3.711  1.00 13.00
TER
ENDMDL
MODEL       94
ATOM      1  CA  ARG     1      -1.662  -2.204   1.799  1.00 15.00
ATOM      2  CA  VAL     2      -2.861  -1.742  -1.855  1.00  4.00
ATOM      3  CA  GLY     3      -6.077  -2.740  -0.506  1.00 10.00
ATOM      4  CA  SER     4      -5.930  -4.667   2.902  1.00 14.00
ATOM      5  CA  SER     5      -3.394  -4.817   5.529  1.00 14.00
ATOM      6  CA  GLU     6       0.039  -3.674   4.882  1.00 19.00
ATOM      7  CA  GLY     7       1.688  -1.390   7.314  1.00 10.00
ATOM      8  CA  THR     8      -1.984  -0.419   7.164  1.00 13.00
ATOM      9  CA  ASP     9      -4.012  -0.181   3.905  1.00 17.00
ATOM     10  CA  VAL    10      -2.726   1.606   0.356  1.00  4.00
ATOM     11  CA  ARG    11      -2.067   3.150   3.836  1.00 15.00
ATOM     12  CA  THR    12      -4.238   6.279   3.939  1.00 13.00
ATOM     13  CA  SER    13      -1.297   8.341   5.822  1.00 14.00
ATOM     14  CA  ASN    14       2.027   7.153   4.756  1.00 12.00
ATOM     15  CA  THR    15       2.902   5.393   1.624  1.00 13.00
ATOM     16  CA  MET    16       0.284   3.509  -0.566  1.00  6.00
ATOM     17  CA  HIS    17       3.237   2.041   0.268  1.00  7.00
ATOM     18  CA  ASN    18       4.753   0.669   3.518  1.00 12.00
ATOM     19  CA  LYS    19       3.288  -2.602   2.944  1.00 18.00
ATOM     20  CA  GLU    20       0.748   0.251   3.143  1.00 19.00
ATOM     21  CA  TRP    21       0.373  -0.245  -0.524  1.00  3.00
ATOM     22  CA  GLU    22       1.195  -4.130   0.228  1.00 19.00
ATOM     23  CA  ALA    23      -1.002  -4.761  -2.396  1.00  9.00
ATOM     24  CA  ASN    24       1.160  -7.020  -4.726  1.00 12.00
ATOM     25  CA  GLN    25       0.908  -3.750  -6.912  1.00 16.00
ATOM     26  CA  ILE    26       0.187  -1.630  -4.008  1.00  5.00
ATOM     27  CA  HIS    27       3.353  -1.698  -2.197  1.00  7.00
ATOM     28  CA  ASN    28       4.799  -5.095  -0.575  1.00 12.00
ATOM     29  CA  GLU    29       6.180  -1.953   0.441  1.00 19.00
ATOM     30  CA  HIS    30       5.680   1.225  -2.558  1.00  7.00
ATOM     31  CA  ALA    31       4.403   2.359  -5.817  1.00  9.00
ATOM     32  CA  HIS    32       4.150   4.594  -2.658  1.00  7.00
ATOM     33  CA  THR    33       1.531   7.833  -2.194  1.00 13.00
ATOM     34  CA  ALA    34      -0.178   4.876  -4.188  1.00  9.00
ATOM     35  CA  TRP    35       2.039   1.709  -3.303  1.00  3.00
ATOM     36  CA  SER    36      -0.157   1.957  -6.691  1.00 14.00
ATOM     37  CA  LEU    37      -1.563   1.571  -3.322  1.00  2.00
ATOM     38  CA  ALA    38      -3.222   4.672  -1.612  1.00  9.00
ATOM     39  CA  THR    39       6.980   1.830   0.890  1.00 13.00
TER
ENDMDL
MODEL       95
ATOM      1  CA  ARG     1      -1.928  -1.404   2.674  1.00 15.00
ATOM      2  CA  VAL     2      -3.269  -1.172  -1.188  1.00  4.00
ATOM      3  CA  GLY     3      -6.215  -3.431   0.615  1.00 10.00
ATOM      4  CA  SER     4      -3.437  -5.649   2.245  1.00 14.00
ATOM      5  CA  SER     5      -1.292  -6.685   5.335  1.00 14.00
ATOM      6  CA  GLU     6       0.631  -3.402   5.192  1.00 19.00
ATOM      7  CA  GLY     7      -2.013  -2.552   8.359  1.00 10.00
ATOM      8  CA  THR     8      -4.849  -1.785   5.911  1.00 13.00
ATOM      9  CA  ASP     9      -5.148   0.421   3.414  1.00 17.00
ATOM     10  CA  VAL    10      -2.654   2.006   0.592  1.00  4.00
ATOM     11  CA  ARG    11      -2.297   2.798   4.313  1.00 15.00
ATOM     12  CA  THR    12      -2.357   4.418   8.038  1.00 13.00
ATOM     13  CA  SER    13      -1.050   7.619   6.501  1.00 14.00
ATOM     14  CA  ASN    14       1.633   6.462   4.523  1.00 12.00
ATOM     15  CA  THR    15       2.708   6.108   0.736  1.00 13.00
ATOM     16  CA  MET    16       0.683   3.382  -0.500  1.00  6.00
ATOM     17  CA  HIS    17       3.842   0.988  -0.011  1.00  7.00
ATOM     18  CA  ASN    18       4.941   1.267   3.619  1.00 12.00
ATOM     19  CA  LYS    19       3.255  -1.949   2.654  1.00 18.00
ATOM     20  CA  GLU    20       0.886   1.204   3.257  1.00 19.00
ATOM     21  CA  TRP    21       0.123  -0.225  -0.249  1.00  3.00
ATOM     22  CA  GLU    22       0.462  -3.627   0.784  1.00 19.00
ATOM     23  CA  ALA    23      -1.978  -4.405  -2.285  1.00  9.00
ATOM     24  CA  ASN    24      -0.478  -6.539  -4.984  1.00 12.00
ATOM     25  CA  GLN    25       2.108  -3.722  -5.818  1.00 16.00
ATOM     26  CA  ILE    26      -0.205  -1.661  -3.655  1.00  5.00
ATOM     27  CA  HIS    27       2.876  -2.009  -1.679  1.00  7.00
ATOM     28  CA  ASN    28       5.555  -4.706  -1.363  1.00 12.00
ATOM     29  CA  GLU    29       6.341  -1.644   0.146  1.00 19.00
ATOM     30  CA  HIS    30       5.609  -0.034  -3.323  1.00  7.00
ATOM     31  CA  ALA    31       5.074   2.879  -5.824  1.00  9.00
ATOM     32  CA  HIS    32       5.228   3.622  -2.039  1.00  7.00
ATOM     33  CA  THR    33       3.770   7.126  -3.996  1.00 13.00
ATOM     34  CA  ALA    34       0.520   5.106  -3.707  1.00  9.00
ATOM     35  CA  TRP    35       2.147   1.289  -3.209  1.00  3.00
ATOM     36  CA  SER    36       0.196   2.241  -6.286  1.00 14.00
ATOM     37  CA  LEU    37      -1.506   1.744  -3.050  1.00  2.00
ATOM     38  CA  ALA    38      -5.373   1.671  -2.145  1.00  9.00
ATOM     39  CA  THR    39       7.731   1.465  -0.463  1.00 13.00
TER
ENDMDL
MODEL       96
ATOM      1  CA  ARG     1      -2.227  -1.393   2.035  1.00 15.00
ATOM      2  CA  VAL     2      -3.326  -1.247  -1.973  1.00  4.00
ATOM      3  CA  GLY     3      -6.196  -3.925  -1.339  1.00 10.00
ATOM      4  CA  SER     4      -4.973  -5.200   2.168  1.00 14.00
ATOM      5  CA  SER     5      -3.943  -4.893   5.921  1.00 14.00
ATOM      6  CA  GLU     6      -1.957  -1.421   5.793  1.00 19.00
ATOM      7  CA  GLY     7      -3.725  -1.158   9.155  1.00 10.00
ATOM      8  CA  THR     8      -5.967  -0.340   6.699  1.00 13.00
ATOM      9  CA  ASP     9      -5.552   0.194   3.014  1.00 17.00
ATOM     10  CA  VAL    10      -3.049   1.912   0.160  1.00  4.00
ATOM     11  CA  ARG    11      -2.369   1.960   3.953  1.00 15.00
ATOM     12  CA  THR    12      -2.993   4.453   6.885  1.00 13.00
ATOM     13  CA  SER    13      -0.477   7.307   6.526  1.00 14.00
ATOM     14  CA  ASN    14       1.755   8.237   3.974  1.00 12.00
ATOM     15  CA  THR    15      -0.096   6.975   0.754  1.00 13.00
ATOM     16  CA  MET    16       0.549   3.384  -0.223  1.00  6.00
ATOM     17  CA  HIS    17       3.404   0.937   0.137  1.00  7.00
ATOM     18  CA  ASN    18       4.384  -2.142   2.510  1.00 12.00
ATOM     19  CA  LYS    19       1.534  -2.676   5.159  1.00 18.00
ATOM     20  CA  GLU    20       0.908   0.587   2.867  1.00 19.00
ATOM     21  CA  TRP    21       0.046  -0.379  -0.726  1.00  3.00
ATOM     22  CA  GLU    22       0.681  -3.876   1.723  1.00 19.00
ATOM     23  CA  ALA    23      -1.100  -4.238  -1.409  1.00  9.00
ATOM     24  CA  ASN    24       0.263  -6.776  -4.136  1.00 12.00
ATOM     25  CA  GLN    25       0.302  -4.347  -6.858  1.00 16.00
ATOM     26  CA  ILE    26      -0.104  -1.580  -4.108  1.00  5.00
ATOM     27  CA  HIS    27       3.419  -1.962  -2.204  1.00  7.00
ATOM     28  CA  ASN    28       7.267  -2.602  -0.964  1.00 12.00
ATOM     29  CA  GLU    29       8.618  -1.045  -4.249  1.00 19.00
ATOM     30  CA  HIS    30       5.857   1.157  -2.750  1.00  7.00
ATOM     31  CA  ALA    31       4.142   3.844  -5.224  1.00  9.00
ATOM     32  CA  HIS    32       4.010   3.946  -1.243  1.00  7.00
ATOM     33  CA  THR    33       2.854   7.257  -1.856  1.00 13.00
ATOM     34  CA  ALA    34       0.691   5.125  -3.656  1.00  9.00
ATOM     35  CA  TRP    35       2.192   1.457  -3.367  1.00  3.00
ATOM     36  CA  SER    36       0.180   1.670  -6.361  1.00 14.00
ATOM     37  CA  LEU    37      -1.604   1.849  -3.276  1.00  2.00
ATOM     38  CA  ALA    38      -5.615   1.976  -2.678  1.00  9.00
ATOM     39  CA  THR    39       7.297   0.784   0.509  1.00 13.00
TER
ENDMDL
MODEL       97
ATOM      1  CA  ARG     1      -2.005  -1.734   2.357  1.00 15.00
ATOM      2  CA  VAL     2      -2.796  -1.575  -1.741  1.00  4.00
ATOM      3  CA  GLY     3      -5.690  -4.214  -1.812  1.00 10.00
ATOM      4  CA  SER     4      -6.552  -3.593   1.846  1.00 14.00
ATOM      5  CA  SER     5      -5.799  -4.012   5.911  1.00 14.00
ATOM      6  CA  GLU     6      -2.175  -2.469   5.996  1.00 19.00
ATOM      7  CA  GLY     7      -4.596  -0.308   8.280  1.00 10.00
ATOM      8  CA  THR     8      -6.392   1.861   5.869  1.00 13.00
ATOM      9  CA  ASP     9      -5.532   0.035   2.568  1.00 17.00
ATOM     10  CA  VAL    10      -2.642   1.413   0.539  1.00  4.00
ATOM     11  CA  ARG    11      -2.740   1.136   4.627  1.00 15.00
ATOM     12  CA  THR    12      -4.868   3.836   2.526  1.00 13.00
ATOM     13  CA  SER    13      -4.995   4.666  -1.260  1.00 14.00
ATOM     14  CA  ASN    14      -4.716   8.122   0.258  1.00 12.00
ATOM     15  CA  THR    15      -1.032   6.893   0.582  1.00 13.00
ATOM     16  CA  MET    16       0.303   3.361  -0.576  1.00  6.00
ATOM     17  CA  HIS    17       3.684   1.115   0.253  1.00  7.00
ATOM     18  CA  ASN    18       4.258  -1.084   3.191  1.00 12.00
ATOM     19  CA  LYS    19       1.656  -2.333   5.650  1.00 18.00
ATOM     20  CA  GLU    20       0.916   0.682   3.409  1.00 19.00
ATOM     21  CA  TRP    21       0.604  -0.617  -0.396  1.00  3.00
ATOM     22  CA  GLU    22       1.470  -3.265   1.877  1.00 19.00
ATOM     23  CA  ALA    23      -0.413  -4.536  -1.456  1.00  9.00
ATOM     24  CA  ASN    24       2.961  -6.214  -2.062  1.00 12.00
ATOM     25  CA  GLN    25       2.890  -4.364  -5.552  1.00 16.00
ATOM     26  CA  ILE    26      -0.019  -1.674  -4.093  1.00  5.00
ATOM     27  CA  HIS    27       3.683  -1.583  -2.087  1.00  7.00
ATOM     28  CA  ASN    28       7.181  -2.409  -0.218  1.00 12.00
ATOM     29  CA  GLU    29       7.405   1.305   0.579  1.00 19.00
ATOM     30  CA  HIS    30       5.999   1.144  -2.942  1.00  7.00
ATOM     31  CA  ALA    31       5.001   3.358  -5.998  1.00  9.00
ATOM     32  CA  HIS    32       4.201  -0.580  -5.717  1.00  7.00
ATOM     33  CA  THR    33       2.028  -0.232  -9.167  1.00 13.00
ATOM     34  CA  ALA    34      -0.106   0.984  -6.624  1.00  9.00
ATOM     35  CA  TRP    35       2.001   1.445  -3.416  1.00  3.00
ATOM     36  CA  SER    36       0.304   4.647  -4.873  1.00 14.00
ATOM     37  CA  LEU    37      -1.724   1.645  -3.235  1.00  2.00
ATOM     38  CA  ALA    38      -3.293  -0.807  -5.571  1.00  9.00
ATOM     39  CA  THR    39       5.565   4.230  -0.923  1.00 13.00
TER
ENDMDL
MODEL       98
ATOM      1  CA  ARG     1      -2.366  -1.403   2.154  1.00 15.00
ATOM      2  CA  VAL     2      -3.190  -1.333  -1.656  1.00  4.00
ATOM      3  CA  GLY     3      -4.865  -4.472  -1.189  1.00 10.00
ATOM      4  CA  SER     4      -7.715  -1.900  -0.395  1.00 14.00
ATOM      5  CA  SER     5      -6.514  -2.055   3.337  1.00 14.00
ATOM      6  CA  GLU     6      -3.323  -1.752   5.778  1.00 19.00
ATOM      7  CA  GLY     7      -3.359   0.725   9.220  1.00 10.00
ATOM      8  CA  THR     8      -6.148   1.924   6.549  1.00 13.00
ATOM      9  CA  ASP     9      -5.575   1.902   2.740  1.00 17.00
ATOM     10  CA  VAL    10      -2.653   2.140   0.309  1.00  4.00
ATOM     11  CA  ARG    11      -2.293   1.792   4.450  1.00 15.00
ATOM     12  CA  THR    12      -2.926   4.410   6.883  1.00 13.00
ATOM     13  CA  SER    13       0.724   5.448   7.200  1.00 14.00
ATOM     14  CA  ASN    14       0.890   7.424   3.930  1.00 12.00
ATOM     15  CA  THR    15       3.221   5.685   1.550  1.00 13.00
ATOM     16  CA  MET    16       1.134   3.134  -0.546  1.00  6.00
ATOM     17  CA  HIS    17       3.866   0.760   0.670  1.00  7.00
ATOM     18  CA  ASN    18       3.786  -2.314   3.338  1.00 12.00
ATOM     19  CA  LYS    19       0.214  -3.183   5.269  1.00 18.00
ATOM     20  CA  GLU    20       1.184   0.298   3.580  1.00 19.00
ATOM     21  CA  TRP    21       0.363  -0.421  -0.446  1.00  3.00
ATOM     22  CA  GLU    22       0.822  -3.773   1.565  1.00 19.00
ATOM     23  CA  ALA    23      -0.720  -4.220  -1.431  1.00  9.00
ATOM     24  CA  ASN    24       0.188  -7.784  -2.259  1.00 12.00
ATOM     25  CA  GLN    25       0.193  -5.263  -5.315  1.00 16.00
ATOM     26  CA  ILE    26      -0.167  -1.622  -4.004  1.00  5.00
ATOM     27  CA  HIS    27       3.343  -2.006  -2.368  1.00  7.00
ATOM     28  CA  ASN    28       3.842  -5.379  -4.504  1.00 12.00
ATOM     29  CA  GLU    29       6.622  -2.982  -4.288  1.00 19.00
ATOM     30  CA  HIS    30       5.975   0.683  -2.763  1.00  7.00
ATOM     31  CA  ALA    31       4.802   3.208  -5.394  1.00  9.00
ATOM     32  CA  HIS    32       4.541  -0.339  -6.163  1.00  7.00
ATOM     33  CA  THR    33       2.104  -0.397  -9.273  1.00 13.00
ATOM     34  CA  ALA    34      -0.280   1.229  -6.687  1.00  9.00
ATOM     35  CA  TRP    35       2.115   1.194  -3.547  1.00  3.00
ATOM     36  CA  SER    36       0.700   4.453  -4.307  1.00 14.00
ATOM     37  CA  LEU    37      -1.420   1.706  -3.144  1.00  2.00
ATOM     38  CA  ALA    38      -3.520  -0.241  -5.633  1.00  9.00
ATOM     39  CA  THR    39       6.319  -2.162  -0.344  1.00 13.00
TER
ENDMDL
MODEL       99
ATOM      1  CA  ARG     1      -1.665  -2.103   2.495  1.00 15.00
ATOM      2  CA  VAL     2      -3.024  -1.542  -1.053  1.00  4.00
ATOM      3  CA  GLY     3      -5.109  -4.636  -0.150  1.00 10.00
ATOM      4  CA  SER     4      -2.911  -8.028  -0.111  1.00 14.00
ATOM      5  CA  SER     5      -0.402  -7.327   3.040  1.00 14.00
ATOM      6  CA  GLU     6       0.451  -3.966   4.777  1.00 19.00
ATOM      7  CA  GLY     7      -1.430  -3.550   8.101  1.00 10.00
ATOM      8  CA  THR     8      -4.344  -1.722   7.219  1.00 13.00
ATOM      9  CA  ASP     9      -4.132   0.411   3.885  1.00 17.00
ATOM     10  CA  VAL    10      -2.872   1.897   0.393  1.00  4.00
ATOM     11  CA  ARG    11      -1.991   3.335   4.069  1.00 15.00
ATOM     12  CA  THR    12      -0.934   4.528   7.698  1.00 13.00
ATOM     13  CA  SER    13       1.338   7.281   9.548  1.00 14.00
ATOM     14  CA  ASN    14       2.441   5.784   6.051  1.00 12.00
ATOM     15  CA  THR    15       1.315   5.840   2.518  1.00 13.00
ATOM     16  CA  MET    16       0.351   3.488  -0.633  1.00  6.00
ATOM     17  CA  HIS    17       3.204   2.071   0.565  1.00  7.00
ATOM     18  CA  ASN    18       5.240   0.238   3.707  1.00 12.00
ATOM     19  CA  LYS    19       2.883  -2.215   2.488  1.00 18.00
ATOM     20  CA  GLU    20       0.659   0.819   3.382  1.00 19.00
ATOM     21  CA  TRP    21       0.438  -0.363  -0.268  1.00  3.00
ATOM     22  CA  GLU    22       0.599  -4.064   0.094  1.00 19.00
ATOM     23  CA  ALA    23      -1.898  -5.013  -2.579  1.00  9.00
ATOM     24  CA  ASN    24      -1.165  -6.677  -5.909  1.00 12.00
ATOM     25  CA  GLN    25       1.322  -3.480  -6.558  1.00 16.00
ATOM     26  CA  ILE    26      -0.250  -1.744  -3.617  1.00  5.00
ATOM     27  CA  HIS    27       3.272  -2.070  -2.459  1.00  7.00
ATOM     28  CA  ASN    28       5.599  -4.956  -1.084  1.00 12.00
ATOM     29  CA  GLU    29       5.962  -1.375   0.184  1.00 19.00
ATOM     30  CA  HIS    30       5.441   1.118  -2.509  1.00  7.00
ATOM     31  CA  ALA    31       4.924   2.394  -5.712  1.00  9.00
ATOM     32  CA  HIS    32       3.533   4.241  -2.365  1.00  7.00
ATOM     33  CA  THR    33       1.304   7.385  -2.339  1.00 13.00
ATOM     34  CA  ALA    34      -0.374   4.439  -4.408  1.00  9.00
ATOM     35  CA  TRP    35       1.752   1.313  -3.386  1.00  3.00
ATOM     36  CA  SER    36      -0.299   0.991  -6.534  1.00 14.00
ATOM     37  CA  LEU    37      -1.952   1.466  -3.110  1.00  2.00
ATOM     38  CA  ALA    38      -3.973  -1.254  -4.564  1.00  9.00
ATOM     39  CA  THR    39       6.944   2.185   0.852  1.00 13.00
TER
ENDMDL
MODEL      100
ATOM      1  CA  ARG     1      -1.569  -2.133   2.414  1.00 15.00
ATOM      2  CA  VAL     2      -3.125  -1.434  -1.357  1.00  4.00
ATOM      3  CA  GLY     3      -5.158  -4.550  -0.642  1.00 10.00
ATOM      4  CA  SER     4      -4.007  -5.979   2.716  1.00 14.00
ATOM      5  CA  SER     5      -0.651  -7.402   4.252  1.00 14.00
ATOM      6  CA  GLU     6       0.263  -3.630   5.285  1.00 19.00
ATOM      7  CA  GLY     7      -0.518  -0.648   7.472  1.00 10.00
ATOM      8  CA  THR     8      -3.799   0.699   6.813  1.00 13.00
ATOM      9  CA  ASP     9      -4.395  -0.157   3.464  1.00 17.00
ATOM     10  CA  VAL    10      -3.075   1.838   0.509  1.00  4.00
ATOM     11  CA  ARG    11      -2.338   2.971   4.034  1.00 15.00
ATOM     12  CA  THR    12      -5.984   3.846   3.501  1.00 13.00
ATOM     13  CA  SER    13      -3.908   6.515   5.167  1.00 14.00
ATOM     14  CA  ASN    14      -0.548   8.194   3.414  1.00 12.00
ATOM     15  CA  THR    15       2.102   5.242   2.938  1.00 13.00
ATOM     16  CA  MET    16       0.090   3.637  -0.475  1.00  6.00
ATOM     17  CA  HIS    17       3.249   2.270   0.398  1.00  7.00
ATOM     18  CA  ASN    18       5.168   1.111   3.298  1.00 12.00
ATOM     19  CA  LYS    19       2.902  -2.038   2.995  1.00 18.00
ATOM     20  CA  GLU    20       0.396   0.985   3.174  1.00 19.00
ATOM     21  CA  TRP    21       0.275  -0.209  -0.271  1.00  3.00
ATOM     22  CA  GLU    22       1.095  -3.945   0.375  1.00 19.00
ATOM     23  CA  ALA    23      -1.941  -5.008  -2.457  1.00  9.00
ATOM     24  CA  ASN    24      -2.328  -6.708  -6.048  1.00 12.00
ATOM     25  CA  GLN    25       1.172  -5.075  -5.362  1.00 16.00
ATOM     26  CA  ILE    26      -0.230  -1.780  -3.835  1.00  5.00
ATOM     27  CA  HIS    27       3.419  -2.052  -2.276  1.00  7.00
ATOM     28  CA  ASN    28       5.390  -5.083  -2.254  1.00 12.00
ATOM     29  CA  GLU    29       5.884  -2.199   0.597  1.00 19.00
ATOM     30  CA  HIS    30       5.801   0.908  -2.218  1.00  7.00
ATOM     31  CA  ALA    31       4.633   2.613  -5.460  1.00  9.00
ATOM     32  CA  HIS    32       4.495   4.632  -2.227  1.00  7.00
ATOM     33  CA  THR    33       2.653   7.810  -3.237  1.00 13.00
ATOM     34  CA  ALA    34       0.482   4.619  -4.129  1.00  9.00
ATOM     35  CA  TRP    35       2.157   1.414  -2.930  1.00  3.00
ATOM     36  CA  SER    36       0.462   1.111  -6.475  1.00 14.00
ATOM     37  CA  LEU    37      -1.719   1.632  -2.950  1.00  2.00
ATOM     38  CA  ALA    38      -3.093   4.955  -1.867  1.00  9.00
ATOM     39  CA  THR    39       7.453   1.413   0.821  1.00 13.00
TER
ENDMDL
MODEL      101
ATOM      1  CA  ARG     1      -2.259  -1.527   1.920  1.00 15.00
ATOM      2  CA  VAL     2      -3.347  -0.978  -1.564  1.00  4.00
ATOM      3  CA  GLY     3      -5.788  -4.085  -1.624  1.00 10.00
ATOM      4  CA  SER     4      -6.878  -4.172   1.995  1.00 14.00
ATOM      5  CA  SER     5      -3.775  -4.799   3.998  1.00 14.00
ATOM      6  CA  GLU     6      -2.544  -1.642   5.968  1.00 19.00
ATOM      7  CA  GLY     7      -4.376   0.391   8.498  1.00 10.00
ATOM      8  CA  THR     8      -5.319   2.376   5.668  1.00 13.00
ATOM      9  CA  ASP     9      -5.467   0.422   2.412  1.00 17.00
ATOM     10  CA  VAL    10      -3.079   2.193   0.479  1.00  4.00
ATOM     11  CA  ARG    11      -2.138   1.711   4.136  1.00 15.00
ATOM     12  CA  THR    12       0.162   4.830   5.171  1.00 13.00
ATOM     13  CA  SER    13       0.411   8.296   3.263  1.00 14.00
ATOM     14  CA  ASN    14      -2.911   9.721   1.783  1.00 12.00
ATOM     15  CA  THR    15      -1.801   6.850  -0.137  1.00 13.00
ATOM     16  CA  MET    16       0.431   3.535   0.021  1.00  6.00
ATOM     17  CA  HIS    17       3.624   1.260   0.074  1.00  7.00
ATOM     18  CA  ASN    18       3.974  -2.198   2.509  1.00 12.00
ATOM     19  CA  LYS    19       1.250  -2.895   5.255  1.00 18.00
ATOM     20  CA  GLU    20       0.991   0.020   3.226  1.00 19.00
ATOM     21  CA  TRP    21       0.178  -0.110  -0.436  1.00  3.00
ATOM     22  CA  GLU    22       0.677  -3.721   1.633  1.00 19.00
ATOM     23  CA  ALA    23      -1.356  -4.410  -1.708  1.00  9.00
ATOM     24  CA  ASN    24      -1.219  -6.871  -4.243  1.00 12.00
ATOM     25  CA  GLN    25       0.523  -4.498  -6.050  1.00 16.00
ATOM     26  CA  ILE    26      -0.475  -1.386  -3.841  1.00  5.00
ATOM     27  CA  HIS    27       3.002  -1.700  -2.152  1.00  7.00
ATOM     28  CA  ASN    28       6.285  -2.816  -0.801  1.00 12.00
ATOM     29  CA  GLU    29       8.833  -0.822  -1.915  1.00 19.00
ATOM     30  CA  HIS    30       5.622   0.897  -3.091  1.00  7.00
ATOM     31  CA  ALA    31       3.018  -0.220  -5.994  1.00  9.00
ATOM     32  CA  HIS    32       4.348   3.210  -5.745  1.00  7.00
ATOM     33  CA  THR    33       1.482   4.239  -8.201  1.00 13.00
ATOM     34  CA  ALA    34      -0.310   1.493  -6.281  1.00  9.00
ATOM     35  CA  TRP    35       1.973   1.881  -3.235  1.00  3.00
ATOM     36  CA  SER    36      -0.117   5.067  -3.577  1.00 14.00
ATOM     37  CA  LEU    37      -1.733   2.105  -2.858  1.00  2.00
ATOM     38  CA  ALA    38      -3.798  -0.269  -5.075  1.00  9.00
ATOM     39  CA  THR    39       7.311   1.804   0.266  1.00 13.00
TER
ENDMDL
MODEL      102
ATOM      1  CA  ARG     1      -1.523  -2.186   2.297  1.00 15.00
ATOM      2  CA  VAL     2      -3.540  -1.032  -1.100  1.00  4.00
ATOM      3  CA  GLY     3      -5.701  -4.268  -1.625  1.00 10.00
ATOM      4  CA  SER     4      -4.956  -6.022   1.750  1.00 14.00
ATOM      5  CA  SER     5      -3.303  -5.538   4.984  1.00 14.00
ATOM      6  CA  GLU     6       0.278  -3.845   4.912  1.00 19.00
ATOM      7  CA  GLY     7       1.244  -4.038   8.595  1.00 10.00
ATOM      8  CA  THR     8      -2.176  -2.279   7.355  1.00 13.00
ATOM      9  CA  ASP     9      -3.739   0.059   4.125  1.00 17.00
ATOM     10  CA  VAL    10      -2.863   2.283   0.710  1.00  4.00
ATOM     11  CA  ARG    11      -1.072   2.913   3.865  1.00 15.00
ATOM     12  CA  THR    12      -4.189   3.897   4.805  1.00 13.00
ATOM     13  CA  SER    13      -2.376   6.211   6.799  1.00 14.00
ATOM     14  CA  ASN    14       0.343   7.358   4.296  1.00 12.00
ATOM     15  CA  THR    15       2.848   5.698   2.204  1.00 13.00
ATOM     16  CA  MET    16       0.548   3.743  -0.444  1.00  6.00
ATOM     17  CA  HIS    17       3.558   1.198   0.355  1.00  7.00
ATOM     18  CA  ASN    18       5.021   0.072   4.142  1.00 12.00
ATOM     19  CA  LYS    19       3.347  -2.917   2.923  1.00 18.00
ATOM     20  CA  GLU    20       1.344   0.062   3.518  1.00 19.00
ATOM     21  CA  TRP    21       0.110  -0.120  -0.399  1.00  3.00
ATOM     22  CA  GLU    22       1.294  -4.042   0.148  1.00 19.00
ATOM     23  CA  ALA    23      -1.904  -4.473  -1.722  1.00  9.00
ATOM     24  CA  ASN    24       1.232  -6.925  -2.603  1.00 12.00
ATOM     25  CA  GLN    25       0.231  -4.902  -5.429  1.00 16.00
ATOM     26  CA  ILE    26      -0.745  -1.337  -3.778  1.00  5.00
ATOM     27  CA  HIS    27       3.240  -1.608  -1.982  1.00  7.00
ATOM     28  CA  ASN    28       5.129  -4.844  -1.605  1.00 12.00
ATOM     29  CA  GLU    29       5.894  -1.552   0.643  1.00 19.00
ATOM     30  CA  HIS    30       6.047   0.793  -2.544  1.00  7.00
ATOM     31  CA  ALA    31       4.791   2.274  -5.851  1.00  9.00
ATOM     32  CA  HIS    32       4.385   4.394  -2.533  1.00  7.00
ATOM     33  CA  THR    33       3.497   7.758  -4.236  1.00 13.00
ATOM     34  CA  ALA    34       0.584   5.198  -3.834  1.00  9.00
ATOM     35  CA  TRP    35       1.948   1.489  -3.410  1.00  3.00
ATOM     36  CA  SER    36      -0.688   1.709  -6.700  1.00 14.00
ATOM     37  CA  LEU    37      -1.758   2.053  -2.950  1.00  2.00
ATOM     38  CA  ALA    38      -2.396   5.760  -1.234  1.00  9.00
ATOM     39  CA  THR    39       7.297   1.915   0.830  1.00 13.00
TER
ENDMDL
MODEL      103
ATOM      1  CA  ARG     1      -1.733  -1.971   2.651  1.00 15.00
ATOM      2  CA  VAL     2      -3.292  -1.523  -1.155  1.00  4.00
ATOM      3  CA  GLY     3      -6.465  -3.069   0.833  1.00 10.00
ATOM      4  CA  SER     4      -3.934  -5.649   1.938  1.00 14.00
ATOM      5  CA  SER     5      -1.382  -6.851   4.608  1.00 14.00
ATOM      6  CA  GLU     6       0.793  -3.582   5.013  1.00 19.00
ATOM      7  CA  GLY     7       0.136  -3.337   8.885  1.00 10.00
ATOM      8  CA  THR     8      -3.070  -2.183   6.868  1.00 13.00
ATOM      9  CA  ASP     9      -4.401   0.214   4.293  1.00 17.00
ATOM     10  CA  VAL    10      -2.701   1.383   1.087  1.00  4.00
ATOM     11  CA  ARG    11      -1.594   2.651   4.371  1.00 15.00
ATOM     12  CA  THR    12      -2.396   6.471   4.927  1.00 13.00
ATOM     13  CA  SER    13       0.660   6.882   6.489  1.00 14.00
ATOM     14  CA  ASN    14       3.000   8.191   4.036  1.00 12.00
ATOM     15  CA  THR    15       0.393   5.844   2.554  1.00 13.00
ATOM     16  CA  MET    16       0.329   3.378   0.063  1.00  6.00
ATOM     17  CA  HIS    17       3.712   1.192   0.418  1.00  7.00
ATOM     18  CA  ASN    18       4.907   0.719   3.763  1.00 12.00
ATOM     19  CA  LYS    19       3.348  -2.691   2.415  1.00 18.00
ATOM     20  CA  GLU    20       1.257   0.384   3.383  1.00 19.00
ATOM     21  CA  TRP    21       0.066  -0.486  -0.242  1.00  3.00
ATOM     22  CA  GLU    22       0.327  -4.355   0.413  1.00 19.00
ATOM     23  CA  ALA    23      -1.748  -4.948  -2.433  1.00  9.00
ATOM     24  CA  ASN    24      -2.697  -6.220  -5.933  1.00 12.00
ATOM     25  CA  GLN    25       0.542  -4.118  -6.662  1.00 16.00
ATOM     26  CA  ILE    26      -0.392  -1.630  -3.699  1.00  5.00
ATOM     27  CA  HIS    27       3.107  -1.775  -2.023  1.00  7.00
ATOM     28  CA  ASN    28       4.923  -4.953  -2.101  1.00 12.00
ATOM     29  CA  GLU    29       6.124  -1.780  -0.020  1.00 19.00
ATOM     30  CA  HIS    30       5.707   1.064  -2.630  1.00  7.00
ATOM     31  CA  ALA    31       4.267   4.379  -1.743  1.00  9.00
ATOM     32  CA  HIS    32       4.119   3.260  -5.310  1.00  7.00
ATOM     33  CA  THR    33       3.124   6.841  -5.037  1.00 13.00
ATOM     34  CA  ALA    34       0.436   5.184  -2.979  1.00  9.00
ATOM     35  CA  TRP    35       1.898   1.638  -2.875  1.00  3.00
ATOM     36  CA  SER    36      -0.538   2.089  -6.011  1.00 14.00
ATOM     37  CA  LEU    37      -1.858   1.784  -2.659  1.00  2.00
ATOM     38  CA  ALA    38      -2.885   5.376  -0.912  1.00  9.00
ATOM     39  CA  THR    39       7.401   1.760   0.693  1.00 13.00
TER
ENDMDL
MODEL      104
ATOM      1  CA  ARG     1      -1.709  -1.885   2.135  1.00 15.00
ATOM      2  CA  VAL     2      -3.249  -1.223  -1.372  1.00  4.00
ATOM      3  CA  GLY     3      -4.753  -4.683   0.158  1.00 10.00
ATOM      4  CA  SER     4      -6.650  -4.009   3.544  1.00 14.00
ATOM      5  CA  SER     5      -3.167  -5.762   3.716  1.00 14.00
ATOM      6  CA  GLU     6       0.395  -3.618   4.872  1.00 19.00
ATOM      7  CA  GLY     7       0.758  -1.716   8.029  1.00 10.00
ATOM      8  CA  THR     8      -2.961  -0.862   6.836  1.00 13.00
ATOM      9  CA  ASP     9      -4.063   0.514   3.651  1.00 17.00
ATOM     10  CA  VAL    10      -3.199   2.225   0.025  1.00  4.00
ATOM     11  CA  ARG    11      -1.701   3.398   3.361  1.00 15.00
ATOM     12  CA  THR    12      -0.148   5.047   6.108  1.00 13.00
ATOM     13  CA  SER    13      -1.036   8.263   4.961  1.00 14.00
ATOM     14  CA  ASN    14      -1.585  10.274   1.778  1.00 12.00
ATOM     15  CA  THR    15       0.322   7.397   0.218  1.00 13.00
ATOM     16  CA  MET    16       0.275   3.581  -0.909  1.00  6.00
ATOM     17  CA  HIS    17       3.234   1.510   0.312  1.00  7.00
ATOM     18  CA  ASN    18       4.320   1.443   4.040  1.00 12.00
ATOM     19  CA  LYS    19       3.339  -2.282   2.853  1.00 18.00
ATOM     20  CA  GLU    20       0.669   0.651   3.011  1.00 19.00
ATOM     21  CA  TRP    21       0.040  -0.127  -0.517  1.00  3.00
ATOM     22  CA  GLU    22       0.920  -3.869   0.546  1.00 19.00
ATOM     23  CA  ALA    23      -1.874  -4.645  -2.226  1.00  9.00
ATOM     24  CA  ASN    24       1.289  -6.945  -2.527  1.00 12.00
ATOM     25  CA  GLN    25       1.893  -4.626  -5.258  1.00 16.00
ATOM     26  CA  ILE    26      -0.165  -1.592  -3.950  1.00  5.00
ATOM     27  CA  HIS    27       3.127  -1.743  -1.667  1.00  7.00
ATOM     28  CA  ASN    28       4.645  -4.884  -0.225  1.00 12.00
ATOM     29  CA  GLU    29       6.090  -1.784   0.454  1.00 19.00
ATOM     30  CA  HIS    30       5.619   0.827  -2.585  1.00  7.00
ATOM     31  CA  ALA    31       4.535   2.727  -5.534  1.00  9.00
ATOM     32  CA  HIS    32       4.198   4.390  -1.905  1.00  7.00
ATOM     33  CA  THR    33       3.251   8.185  -2.902  1.00 13.00
ATOM     34  CA  ALA    34       1.053   5.228  -4.016  1.00  9.00
ATOM     35  CA  TRP    35       2.096   1.554  -3.234  1.00  3.00
ATOM     36  CA  SER    36       0.161   1.582  -6.679  1.00 14.00
ATOM     37  CA  LEU    37      -1.855   1.733  -3.571  1.00  2.00
ATOM     38  CA  ALA    38      -4.639   4.259  -2.838  1.00  9.00
ATOM     39  CA  THR    39       7.016   1.785   0.827  1.00 13.00
TER
ENDMDL
MODEL      105
ATOM      1  CA  ARG     1      -1.644  -1.980   2.106  1.00 15.00
ATOM      2  CA  VAL     2      -3.191  -1.199  -1.573  1.00  4.00
ATOM      3  CA  GLY     3      -5.250  -4.433  -0.985  1.00 10.00
ATOM      4  CA  SER     4      -6.716  -5.816   1.985  1.00 14.00
ATOM      5  CA  SER     5      -3.255  -5.897   3.522  1.00 14.00
ATOM      6  CA  GLU     6       0.150  -4.351   4.433  1.00 19.00
ATOM      7  CA  GLY     7      -1.475  -2.981   7.333  1.00 10.00
ATOM      8  CA  THR     8      -3.940  -0.085   7.735  1.00 13.00
ATOM      9  CA  ASP     9      -3.843   0.193   4.202  1.00 17.00
ATOM     10  CA  VAL    10      -2.575   1.533   0.862  1.00  4.00
ATOM     11  CA  ARG    11      -1.198   3.300   3.932  1.00 15.00
ATOM     12  CA  THR    12      -4.107   3.886   6.108  1.00 13.00
ATOM     13  CA  SER    13      -5.882   6.957   4.668  1.00 14.00
ATOM     14  CA  ASN    14      -4.204   8.345   1.498  1.00 12.00
ATOM     15  CA  THR    15      -1.646   6.803  -1.087  1.00 13.00
ATOM     16  CA  MET    16       0.721   3.578  -0.341  1.00  6.00
ATOM     17  CA  HIS    17       3.626   1.569   0.082  1.00  7.00
ATOM     18  CA  ASN    18       4.679   1.009   3.925  1.00 12.00
ATOM     19  CA  LYS    19       3.133  -2.433   3.273  1.00 18.00
ATOM     20  CA  GLU    20       1.156   0.449   3.172  1.00 19.00
ATOM     21  CA  TRP    21       0.434  -0.191  -0.597  1.00  3.00
ATOM     22  CA  GLU    22       1.280  -3.642   0.120  1.00 19.00
ATOM     23  CA  ALA    23      -1.481  -4.557  -1.870  1.00  9.00
ATOM     24  CA  ASN    24       0.063  -7.856  -3.605  1.00 12.00
ATOM     25  CA  GLN    25      -0.323  -4.886  -6.058  1.00 16.00
ATOM     26  CA  ILE    26      -0.214  -1.447  -4.133  1.00  5.00
ATOM     27  CA  HIS    27       3.256  -1.618  -2.272  1.00  7.00
ATOM     28  CA  ASN    28       6.084  -4.480  -2.775  1.00 12.00
ATOM     29  CA  GLU    29       6.094  -1.722   0.456  1.00 19.00
ATOM     30  CA  HIS    30       5.832   0.685  -2.986  1.00  7.00
ATOM     31  CA  ALA    31       3.314  -0.387  -6.358  1.00  9.00
ATOM     32  CA  HIS    32       4.786   3.237  -5.666  1.00  7.00
ATOM     33  CA  THR    33       2.595   2.564  -8.783  1.00 13.00
ATOM     34  CA  ALA    34      -0.338   1.548  -6.353  1.00  9.00
ATOM     35  CA  TRP    35       1.920   1.704  -3.591  1.00  3.00
ATOM     36  CA  SER    36       0.225   4.891  -4.544  1.00 14.00
ATOM     37  CA  LEU    37      -1.619   1.883  -2.933  1.00  2.00
ATOM     38  CA  ALA    38      -3.865   0.217  -5.275  1.00  9.00
ATOM     39  CA  THR    39       7.453   1.779   0.192  1.00 13.00
TER
ENDMDL
MODEL      106
ATOM      1  CA  ARG     1      -1.453  -2.263   2.623  1.00 15.00
ATOM      2  CA  VAL     2      -3.073  -1.307  -1.062  1.00  4.00
ATOM      3  CA  GLY     3      -6.137  -3.124  -2.571  1.00 10.00
ATOM      4  CA  SER     4      -8.508  -2.780   0.153  1.00 14.00
ATOM      5  CA  SER     5      -6.576  -4.467   2.540  1.00 14.00
ATOM      6  CA  GLU     6      -4.757  -1.885   4.424  1.00 19.00
ATOM      7  CA  GLY     7      -6.139   1.124   6.003  1.00 10.00
ATOM      8  CA  THR     8      -5.909   4.108   3.754  1.00 13.00
ATOM      9  CA  ASP     9      -2.048   4.850   3.894  1.00 17.00
ATOM     10  CA  VAL    10      -2.589   1.877   1.080  1.00  4.00
ATOM     11  CA  ARG    11      -2.174   1.084   4.980  1.00 15.00
ATOM     12  CA  THR    12      -0.302   3.803   7.895  1.00 13.00
ATOM     13  CA  SER    13       0.477   6.932   9.100  1.00 14.00
ATOM     14  CA  ASN    14       0.758   6.910   5.400  1.00 12.00
ATOM     15  CA  THR    15       1.951   4.507   3.449  1.00 13.00
ATOM     16  CA  MET    16       0.643   3.347  -0.180  1.00  6.00
ATOM     17  CA  HIS    17       3.974   1.661  -0.227  1.00  7.00
ATOM     18  CA  ASN    18       6.412   1.105   2.747  1.00 12.00
ATOM     19  CA  LYS    19       4.114  -2.048   2.571  1.00 18.00
ATOM     20  CA  GLU    20       1.003   0.207   3.740  1.00 19.00
ATOM     21  CA  TRP    21       0.431  -0.225  -0.012  1.00  3.00
ATOM     22  CA  GLU    22       1.214  -3.635   0.609  1.00 19.00
ATOM     23  CA  ALA    23      -1.495  -4.801  -1.362  1.00  9.00
ATOM     24  CA  ASN    24       1.891  -6.331  -2.338  1.00 12.00
ATOM     25  CA  GLN    25       0.130  -5.322  -5.432  1.00 16.00
ATOM     26  CA  ILE    26      -0.182  -1.669  -3.472  1.00  5.00
ATOM     27  CA  HIS    27       3.299  -1.905  -1.644  1.00  7.00
ATOM     28  CA  ASN    28       5.126  -4.945   0.133  1.00 12.00
ATOM     29  CA  GLU    29       6.719  -1.495  -0.276  1.00 19.00
ATOM     30  CA  HIS    30       5.797   0.416  -3.376  1.00  7.00
ATOM     31  CA  ALA    31       2.945  -1.388  -5.682  1.00  9.00
ATOM     32  CA  HIS    32       4.137   1.916  -6.406  1.00  7.00
ATOM     33  CA  THR    33       1.479   3.060  -8.169  1.00 13.00
ATOM     34  CA  ALA    34      -0.732   0.909  -6.208  1.00  9.00
ATOM     35  CA  TRP    35       1.867   1.397  -3.266  1.00  3.00
ATOM     36  CA  SER    36       0.628   4.942  -4.401  1.00 14.00
ATOM     37  CA  LEU    37      -1.720   1.824  -2.539  1.00  2.00
ATOM     38  CA  ALA    38      -4.020  -0.261  -4.595  1.00  9.00
ATOM     39  CA  THR    39       7.748   2.138  -0.601  1.00 13.00
TER
ENDMDL
MODEL      107
ATOM      1  CA  ARG     1      -2.402  -1.353   1.984  1.00 15.00
ATOM      2  CA  VAL     2      -3.408  -1.389  -2.013  1.00  4.00
ATOM      3  CA  GLY     3      -5.729  -3.505  -0.335  1.00 10.00
ATOM      4  CA  SER     4      -6.624  -3.723   3.478  1.00 14.00
ATOM      5  CA  SER     5      -3.642  -6.160   4.445  1.00 14.00
ATOM      6  CA  GLU     6      -2.581  -2.563   5.588  1.00 19.00
ATOM      7  CA  GLY     7      -3.634  -0.404   8.824  1.00 10.00
ATOM      8  CA  THR     8      -6.346   0.519   6.400  1.00 13.00
ATOM      9  CA  ASP     9      -5.171   0.946   2.633  1.00 17.00
ATOM     10  CA  VAL    10      -3.146   2.197  -0.689  1.00  4.00
ATOM     11  CA  ARG    11      -2.609   3.859   2.815  1.00 15.00
ATOM     12  CA  THR    12      -0.730   3.537   6.588  1.00 13.00
ATOM     13  CA  SER    13       1.225   6.922   5.614  1.00 14.00
ATOM     14  CA  ASN    14       3.841   3.942   4.902  1.00 12.00
ATOM     15  CA  THR    15       1.753   4.878   2.159  1.00 13.00
ATOM     16  CA  MET    16       0.200   3.632  -1.199  1.00  6.00
ATOM     17  CA  HIS    17       3.068   1.330   0.370  1.00  7.00
ATOM     18  CA  ASN    18       4.541   0.224   3.297  1.00 12.00
ATOM     19  CA  LYS    19       1.269  -1.921   5.051  1.00 18.00
ATOM     20  CA  GLU    20       0.260   1.302   3.517  1.00 19.00
ATOM     21  CA  TRP    21      -0.084  -0.105  -0.613  1.00  3.00
ATOM     22  CA  GLU    22       0.946  -2.880   1.191  1.00 19.00
ATOM     23  CA  ALA    23      -1.354  -4.582  -1.113  1.00  9.00
ATOM     24  CA  ASN    24       1.645  -6.706  -2.653  1.00 12.00
ATOM     25  CA  GLN    25       2.620  -4.701  -5.470  1.00 16.00
ATOM     26  CA  ILE    26       0.149  -1.899  -3.727  1.00  5.00
ATOM     27  CA  HIS    27       3.366  -2.078  -1.872  1.00  7.00
ATOM     28  CA  ASN    28       4.798  -5.046   0.179  1.00 12.00
ATOM     29  CA  GLU    29       6.838  -1.673  -0.498  1.00 19.00
ATOM     30  CA  HIS    30       5.619   0.918  -2.313  1.00  7.00
ATOM     31  CA  ALA    31       4.977   3.266  -4.857  1.00  9.00
ATOM     32  CA  HIS    32       3.920   4.530  -1.448  1.00  7.00
ATOM     33  CA  THR    33       0.926   7.142  -2.078  1.00 13.00
ATOM     34  CA  ALA    34       0.586   4.558  -4.899  1.00  9.00
ATOM     35  CA  TRP    35       2.084   1.317  -3.354  1.00  3.00
ATOM     36  CA  SER    36       0.516   0.618  -7.063  1.00 14.00
ATOM     37  CA  LEU    37      -1.599   1.442  -3.843  1.00  2.00
ATOM     38  CA  ALA    38      -2.796   5.085  -3.242  1.00  9.00
ATOM     39  CA  THR    39       6.875   1.918   0.859  1.00 13.00
TER
ENDMDL
MODEL      108
ATOM      1  CA  ARG     1      -2.429  -1.549   2.332  1.00 15.00
ATOM      2  CA  VAL     2      -3.426  -1.262  -1.634  1.00  4.00
ATOM      3  CA  GLY     3      -5.162  -4.387  -0.796  1.00 10.00
ATOM      4  CA  SER     4      -3.820  -6.291   2.184  1.00 14.00
ATOM      5  CA  SER     5      -3.215  -5.307   5.766  1.00 14.00
ATOM      6  CA  GLU     6      -2.614  -1.767   5.934  1.00 19.00
ATOM      7  CA  GLY     7      -5.366  -0.900   9.149  1.00 10.00
ATOM      8  CA  THR     8      -6.972  -0.310   5.459  1.00 13.00
ATOM      9  CA  ASP     9      -5.992   0.014   2.099  1.00 17.00
ATOM     10  CA  VAL    10      -3.469   2.382   0.282  1.00  4.00
ATOM     11  CA  ARG    11      -3.534   1.786   4.139  1.00 15.00
ATOM     12  CA  THR    12      -1.284   4.867   4.903  1.00 13.00
ATOM     13  CA  SER    13       0.495   8.423   5.084  1.00 14.00
ATOM     14  CA  ASN    14      -1.003   9.997   1.909  1.00 12.00
ATOM     15  CA  THR    15      -1.297   6.940  -0.642  1.00 13.00
ATOM     16  CA  MET    16       0.573   3.514  -0.282  1.00  6.00
ATOM     17  CA  HIS    17       3.452   0.615   0.139  1.00  7.00
ATOM     18  CA  ASN    18       4.021  -1.427   3.480  1.00 12.00
ATOM     19  CA  LYS    19       0.913  -2.383   5.243  1.00 18.00
ATOM     20  CA  GLU    20       0.158   0.704   3.691  1.00 19.00
ATOM     21  CA  TRP    21      -0.249  -0.193  -0.313  1.00  3.00
ATOM     22  CA  GLU    22       1.029  -3.053   1.520  1.00 19.00
ATOM     23  CA  ALA    23      -0.837  -3.936  -1.473  1.00  9.00
ATOM     24  CA  ASN    24       0.647  -6.670  -3.934  1.00 12.00
ATOM     25  CA  GLN    25      -0.848  -3.876  -6.219  1.00 16.00
ATOM     26  CA  ILE    26      -0.330  -1.156  -4.036  1.00  5.00
ATOM     27  CA  HIS    27       2.524  -1.876  -2.321  1.00  7.00
ATOM     28  CA  ASN    28       3.677  -4.911  -5.322  1.00 12.00
ATOM     29  CA  GLU    29       5.932  -3.293  -2.610  1.00 19.00
ATOM     30  CA  HIS    30       5.517   0.305  -3.078  1.00  7.00
ATOM     31  CA  ALA    31       4.930   3.647  -4.829  1.00  9.00
ATOM     32  CA  HIS    32       4.155   4.100  -1.479  1.00  7.00
ATOM     33  CA  THR    33       2.447   7.728  -1.862  1.00 13.00
ATOM     34  CA  ALA    34       0.342   5.415  -3.792  1.00  9.00
ATOM     35  CA  TRP    35       1.965   1.645  -3.130  1.00  3.00
ATOM     36  CA  SER    36       0.072   2.153  -6.355  1.00 14.00
ATOM     37  CA  LEU    37      -1.780   2.098  -2.923  1.00  2.00
ATOM     38  CA  ALA    38      -5.481   1.768  -2.641  1.00  9.00
ATOM     39  CA  THR    39       6.899  -0.983   0.132  1.00 13.00
TER
ENDMDL
MODEL      109
ATOM      1  CA  ARG     1      -1.729  -2.362   1.939  1.00 15.00
ATOM      2  CA  VAL     2      -3.226  -1.516  -1.739  1.00  4.00
ATOM      3  CA  GLY     3      -5.362  -4.581  -0.051  1.00 10.00
ATOM      4  CA  SER     4      -6.297  -6.516   3.184  1.00 14.00
ATOM      5  CA  SER     5      -2.319  -5.947   3.052  1.00 14.00
ATOM      6  CA  GLU     6       0.294  -3.977   4.766  1.00 19.00
ATOM      7  CA  GLY     7      -2.120  -2.516   6.934  1.00 10.00
ATOM      8  CA  THR     8      -3.829   0.854   7.548  1.00 13.00
ATOM      9  CA  ASP     9      -3.890   0.179   3.790  1.00 17.00
ATOM     10  CA  VAL    10      -2.967   1.887   0.179  1.00  4.00
ATOM     11  CA  ARG    11      -1.254   2.614   3.217  1.00 15.00
ATOM     12  CA  THR    12       1.454   4.971   4.253  1.00 13.00
ATOM     13  CA  SER    13       0.929   8.661   4.750  1.00 14.00
ATOM     14  CA  ASN    14       0.348  10.630   1.429  1.00 12.00
ATOM     15  CA  THR    15      -1.068   7.327   0.716  1.00 13.00
ATOM     16  CA  MET    16       0.149   3.711  -0.638  1.00  6.00
ATOM     17  CA  HIS    17       3.566   1.919   0.341  1.00  7.00
ATOM     18  CA  ASN    18       4.138   0.552   4.168  1.00 12.00
ATOM     19  CA  LYS    19       3.539  -2.992   2.549  1.00 18.00
ATOM     20  CA  GLU    20       1.091  -0.136   2.359  1.00 19.00
ATOM     21  CA  TRP    21       0.163  -0.019  -0.622  1.00  3.00
ATOM     22  CA  GLU    22       1.024  -3.955  -0.219  1.00 19.00
ATOM     23  CA  ALA    23      -2.155  -5.325  -2.109  1.00  9.00
ATOM     24  CA  ASN    24      -1.442  -7.328  -5.302  1.00 12.00
ATOM     25  CA  GLN    25       0.998  -4.703  -5.706  1.00 16.00
ATOM     26  CA  ILE    26       0.081  -1.717  -3.999  1.00  5.00
ATOM     27  CA  HIS    27       3.355  -1.423  -1.781  1.00  7.00
ATOM     28  CA  ASN    28       4.773  -4.428  -0.736  1.00 12.00
ATOM     29  CA  GLU    29       6.119  -0.862   0.745  1.00 19.00
ATOM     30  CA  HIS    30       5.662   1.224  -2.458  1.00  7.00
ATOM     31  CA  ALA    31       4.595   3.498  -5.409  1.00  9.00
ATOM     32  CA  HIS    32       4.083   4.670  -1.781  1.00  7.00
ATOM     33  CA  THR    33       1.733   7.439  -1.836  1.00 13.00
ATOM     34  CA  ALA    34      -0.262   4.950  -4.410  1.00  9.00
ATOM     35  CA  TRP    35       2.095   1.755  -3.422  1.00  3.00
ATOM     36  CA  SER    36       0.123   1.519  -6.534  1.00 14.00
ATOM     37  CA  LEU    37      -1.701   1.521  -3.332  1.00  2.00
ATOM     38  CA  ALA    38      -3.615   4.617  -2.382  1.00  9.00
ATOM     39  CA  THR    39       7.251   2.774   0.648  1.00 13.00
TER
ENDMDL
MODEL      110
ATOM      1  CA  ARG     1      -3.445  -2.725   2.280  1.00 15.00
ATOM      2  CA  VAL     2      -2.789  -1.279  -1.128  1.00  4.00
ATOM      3  CA  GLY     3      -6.794  -0.914  -1.096  1.00 10.00
ATOM      4  CA  SER     4      -7.880  -2.323   2.250  1.00 14.00
ATOM      5  CA  SER     5      -5.958  -4.798   4.285  1.00 14.00
ATOM      6  CA  GLU     6      -3.343  -2.597   5.922  1.00 19.00
ATOM      7  CA  GLY     7      -3.898   1.017   7.475  1.00 10.00
ATOM      8  CA  THR     8      -7.127  -0.372   5.849  1.00 13.00
ATOM      9  CA  ASP     9      -5.040   0.746   2.758  1.00 17.00
ATOM     10  CA  VAL    10      -2.658   2.004   0.587  1.00  4.00
ATOM     11  CA  ARG    11      -1.278   0.506   3.683  1.00 15.00
ATOM     12  CA  THR    12      -2.289   3.731   5.134  1.00 13.00
ATOM     13  CA  SER    13      -0.022   7.099   6.073  1.00 14.00
ATOM     14  CA  ASN    14       3.015   8.646   3.989  1.00 12.00
ATOM     15  CA  THR    15       1.230   7.486   0.499  1.00 13.00
ATOM     16  CA  MET    16       0.584   3.855  -0.572  1.00  6.00
ATOM     17  CA  HIS    17       3.952   1.843   0.109  1.00  7.00
ATOM     18  CA  ASN    18       5.901   1.236   3.432  1.00 12.00
ATOM     19  CA  LYS    19       3.832  -1.966   2.505  1.00 18.00
ATOM     20  CA  GLU    20       2.314   1.429   3.371  1.00 19.00
ATOM     21  CA  TRP    21       0.540   0.084  -0.232  1.00  3.00
ATOM     22  CA  GLU    22       0.332  -2.798   2.357  1.00 19.00
ATOM     23  CA  ALA    23      -0.262  -3.881  -0.833  1.00  9.00
ATOM     24  CA  ASN    24      -2.728  -6.255  -2.750  1.00 12.00
ATOM     25  CA  GLN    25      -2.094  -3.912  -5.695  1.00 16.00
ATOM     26  CA  ILE    26       0.033  -1.478  -3.783  1.00  5.00
ATOM     27  CA  HIS    27       3.295  -1.471  -2.515  1.00  7.00
ATOM     28  CA  ASN    28       6.490  -2.836  -4.137  1.00 12.00
ATOM     29  CA  GLU    29       6.338  -1.804  -0.512  1.00 19.00
ATOM     30  CA  HIS    30       5.965   1.274  -2.897  1.00  7.00
ATOM     31  CA  ALA    31       4.086   4.861  -3.024  1.00  9.00
ATOM     32  CA  HIS    32       4.616   3.084  -6.111  1.00  7.00
ATOM     33  CA  THR    33       2.640   6.025  -6.930  1.00 13.00
ATOM     34  CA  ALA    34       0.472   5.007  -4.078  1.00  9.00
ATOM     35  CA  TRP    35       2.095   1.851  -3.481  1.00  3.00
ATOM     36  CA  SER    36      -0.423   1.719  -6.743  1.00 14.00
ATOM     37  CA  LEU    37      -1.717   1.761  -3.036  1.00  2.00
ATOM     38  CA  ALA    38      -2.776   4.891  -2.007  1.00  9.00
ATOM     39  CA  THR    39       7.818   1.496   0.197  1.00 13.00
TER
ENDMDL
MODEL      111
ATOM      1  CA  ARG     1      -1.771  -1.786   2.424  1.00 15.00
ATOM      2  CA  VAL     2      -3.109  -1.636  -1.091  1.00  4.00
ATOM      3  CA  GLY     3      -6.746  -3.369  -2.195  1.00 10.00
ATOM      4  CA  SER     4      -7.949  -2.383   1.345  1.00 14.00
ATOM      5  CA  SER     5      -5.792  -5.898   1.738  1.00 14.00
ATOM      6  CA  GLU     6      -5.069  -2.923   4.249  1.00 19.00
ATOM      7  CA  GLY     7      -5.882  -4.203   7.917  1.00 10.00
ATOM      8  CA  THR     8      -4.324  -0.846   7.337  1.00 13.00
ATOM      9  CA  ASP     9      -3.978   0.927   4.085  1.00 17.00
ATOM     10  CA  VAL    10      -2.965   1.850   0.366  1.00  4.00
ATOM     11  CA  ARG    11      -0.833   2.932   3.387  1.00 15.00
ATOM     12  CA  THR    12       2.031   4.185   5.442  1.00 13.00
ATOM     13  CA  SER    13       2.725   7.021   2.894  1.00 14.00
ATOM     14  CA  ASN    14       0.498   9.937   1.870  1.00 12.00
ATOM     15  CA  THR    15      -1.123   6.472   1.244  1.00 13.00
ATOM     16  CA  MET    16       0.453   3.534  -0.901  1.00  6.00
ATOM     17  CA  HIS    17       3.550   1.350   0.023  1.00  7.00
ATOM     18  CA  ASN    18       5.127   0.270   3.426  1.00 12.00
ATOM     19  CA  LYS    19       4.081  -3.020   2.862  1.00 18.00
ATOM     20  CA  GLU    20       1.488  -0.013   2.968  1.00 19.00
ATOM     21  CA  TRP    21       0.094  -0.240  -0.312  1.00  3.00
ATOM     22  CA  GLU    22       0.882  -4.055   1.077  1.00 19.00
ATOM     23  CA  ALA    23      -2.390  -5.139  -1.590  1.00  9.00
ATOM     24  CA  ASN    24      -2.280  -6.837  -5.133  1.00 12.00
ATOM     25  CA  GLN    25       0.607  -4.586  -6.018  1.00 16.00
ATOM     26  CA  ILE    26      -0.323  -2.217  -3.441  1.00  5.00
ATOM     27  CA  HIS    27       3.064  -2.101  -1.894  1.00  7.00
ATOM     28  CA  ASN    28       5.183  -4.852  -0.404  1.00 12.00
ATOM     29  CA  GLU    29       6.371  -1.300   0.049  1.00 19.00
ATOM     30  CA  HIS    30       5.572   0.630  -3.217  1.00  7.00
ATOM     31  CA  ALA    31       4.590   3.996  -4.061  1.00  9.00
ATOM     32  CA  HIS    32       4.201   1.236  -6.630  1.00  7.00
ATOM     33  CA  THR    33       1.529   3.723  -7.828  1.00 13.00
ATOM     34  CA  ALA    34       0.134   4.196  -4.494  1.00  9.00
ATOM     35  CA  TRP    35       1.808   0.875  -3.644  1.00  3.00
ATOM     36  CA  SER    36      -0.855   0.860  -6.607  1.00 14.00
ATOM     37  CA  LEU    37      -1.892   1.377  -3.049  1.00  2.00
ATOM     38  CA  ALA    38      -2.985   4.643  -2.242  1.00  9.00
ATOM     39  CA  THR    39       7.109   2.396  -0.132  1.00 13.00
TER
ENDMDL
MODEL      112
ATOM      1  CA  ARG     1      -1.342  -2.171   2.260  1.00 15.00
ATOM      2  CA  VAL     2      -3.199  -1.668  -1.797  1.00  4.00
ATOM      3  CA  GLY     3      -6.219  -1.761   0.544  1.00 10.00
ATOM      4  CA  SER     4      -6.283  -4.873   2.696  1.00 14.00
ATOM      5  CA  SER     5      -3.099  -6.163   4.278  1.00 14.00
ATOM      6  CA  GLU     6       0.504  -4.056   4.916  1.00 19.00
ATOM      7  CA  GLY     7       1.111  -1.467   7.503  1.00 10.00
ATOM      8  CA  THR     8      -2.069   0.605   7.341  1.00 13.00
ATOM      9  CA  ASP     9      -3.602   0.266   3.751  1.00 17.00
ATOM     10  CA  VAL    10      -3.290   1.704  -0.015  1.00  4.00
ATOM     11  CA  ARG    11      -1.758   3.508   2.706  1.00 15.00
ATOM     12  CA  THR    12      -0.137   4.685   5.923  1.00 13.00
ATOM     13  CA  SER    13      -0.920   8.851   6.140  1.00 14.00
ATOM     14  CA  ASN    14       0.064   9.090   2.677  1.00 12.00
ATOM     15  CA  THR    15       2.223   6.428   0.596  1.00 13.00
ATOM     16  CA  MET    16      -0.057   3.622  -0.873  1.00  6.00
ATOM     17  CA  HIS    17       3.223   1.950   0.262  1.00  7.00
ATOM     18  CA  ASN    18       4.503   0.974   3.660  1.00 12.00
ATOM     19  CA  LYS    19       2.823  -2.227   2.668  1.00 18.00
ATOM     20  CA  GLU    20       0.857   0.820   3.113  1.00 19.00
ATOM     21  CA  TRP    21      -0.012  -0.188  -0.464  1.00  3.00
ATOM     22  CA  GLU    22       0.941  -4.230   0.232  1.00 19.00
ATOM     23  CA  ALA    23      -1.840  -5.142  -2.326  1.00  9.00
ATOM     24  CA  ASN    24       0.997  -7.135  -4.583  1.00 12.00
ATOM     25  CA  GLN    25       2.161  -4.417  -6.328  1.00 16.00
ATOM     26  CA  ILE    26       0.363  -2.046  -3.910  1.00  5.00
ATOM     27  CA  HIS    27       3.254  -1.947  -1.675  1.00  7.00
ATOM     28  CA  ASN    28       4.652  -4.736   0.549  1.00 12.00
ATOM     29  CA  GLU    29       6.315  -1.348   0.571  1.00 19.00
ATOM     30  CA  HIS    30       5.689   1.047  -2.571  1.00  7.00
ATOM     31  CA  ALA    31       4.456   2.908  -5.628  1.00  9.00
ATOM     32  CA  HIS    32       3.714   4.624  -2.326  1.00  7.00
ATOM     33  CA  THR    33       2.152   7.504  -4.228  1.00 13.00
ATOM     34  CA  ALA    34      -0.048   4.601  -4.550  1.00  9.00
ATOM     35  CA  TRP    35       1.986   1.375  -3.318  1.00  3.00
ATOM     36  CA  SER    36       0.284   1.148  -6.792  1.00 14.00
ATOM     37  CA  LEU    37      -1.675   1.307  -3.570  1.00  2.00
ATOM     38  CA  ALA    38      -3.404   4.742  -2.616  1.00  9.00
ATOM     39  CA  THR    39       6.988   2.443   0.614  1.00 13.00
TER
ENDMDL
MODEL      113
ATOM      1  CA  ARG     1      -2.236  -1.583   2.276  1.00 15.00
ATOM      2  CA  VAL     2      -3.461  -1.371  -1.708  1.00  4.00
ATOM      3  CA  GLY     3      -4.669  -5.040  -0.437  1.00 10.00
ATOM      4  CA  SER     4      -5.457  -3.988   3.228  1.00 14.00
ATOM      5  CA  SER     5      -2.264  -4.869   5.155  1.00 14.00
ATOM      6  CA  GLU     6      -2.102  -0.733   6.165  1.00 19.00
ATOM      7  CA  GLY     7      -5.662  -0.035   7.467  1.00 10.00
ATOM      8  CA  THR     8      -7.781   1.976   5.282  1.00 13.00
ATOM      9  CA  ASP     9      -5.619   0.311   2.666  1.00 17.00
ATOM     10  CA  VAL    10      -2.937   1.849   0.189  1.00  4.00
ATOM     11  CA  ARG    11      -2.644   2.231   4.078  1.00 15.00
ATOM     12  CA  THR    12      -1.629   5.551   2.675  1.00 13.00
ATOM     13  CA  SER    13      -0.163   7.787   5.428  1.00 14.00
ATOM     14  CA  ASN    14       0.529   9.788   2.549  1.00 12.00
ATOM     15  CA  THR    15       0.095   7.280  -0.201  1.00 13.00
ATOM     16  CA  MET    16       0.319   3.590  -0.680  1.00  6.00
ATOM     17  CA  HIS    17       3.439   1.038   0.410  1.00  7.00
ATOM     18  CA  ASN    18       4.609  -0.654   3.497  1.00 12.00
ATOM     19  CA  LYS    19       1.546  -1.711   5.418  1.00 18.00
ATOM     20  CA  GLU    20       0.954   0.969   3.395  1.00 19.00
ATOM     21  CA  TRP    21       0.079  -0.306  -0.310  1.00  3.00
ATOM     22  CA  GLU    22       1.363  -3.108   2.021  1.00 19.00
ATOM     23  CA  ALA    23      -1.096  -4.118  -0.858  1.00  9.00
ATOM     24  CA  ASN    24       0.178  -6.775  -3.375  1.00 12.00
ATOM     25  CA  GLN    25      -0.517  -4.032  -6.418  1.00 16.00
ATOM     26  CA  ILE    26      -0.199  -1.557  -3.772  1.00  5.00
ATOM     27  CA  HIS    27       3.184  -1.942  -2.086  1.00  7.00
ATOM     28  CA  ASN    28       4.763  -4.793  -2.946  1.00 12.00
ATOM     29  CA  GLU    29       7.432  -2.344  -2.952  1.00 19.00
ATOM     30  CA  HIS    30       5.766   0.944  -2.723  1.00  7.00
ATOM     31  CA  ALA    31       4.322   3.586  -5.293  1.00  9.00
ATOM     32  CA  HIS    32       4.156   4.057  -1.574  1.00  7.00
ATOM     33  CA  THR    33       3.190   6.910  -4.051  1.00 13.00
ATOM     34  CA  ALA    34       0.080   4.638  -4.513  1.00  9.00
ATOM     35  CA  TRP    35       2.125   1.443  -3.332  1.00  3.00
ATOM     36  CA  SER    36       0.237   1.382  -6.614  1.00 14.00
ATOM     37  CA  LEU    37      -2.009   1.665  -3.350  1.00  2.00
ATOM     38  CA  ALA    38      -2.907   5.062  -2.291  1.00  9.00
ATOM     39  CA  THR    39       6.734  -0.867   0.393  1.00 13.00
TER
ENDMDL
MODEL      114
ATOM      1  CA  ARG     1      -2.202  -2.017   1.949  1.00 15.00
ATOM      2  CA  VAL     2      -3.174  -1.244  -1.653  1.00  4.00
ATOM      3  CA  GLY     3      -5.670  -3.727   0.380  1.00 10.00
ATOM      4  CA  SER     4      -5.324  -5.859   3.664  1.00 14.00
ATOM      5  CA  SER     5      -1.770  -7.472   3.222  1.00 14.00
ATOM      6  CA  GLU     6      -0.054  -4.241   4.268  1.00 19.00
ATOM      7  CA  GLY     7      -1.581  -3.173   7.364  1.00 10.00
ATOM      8  CA  THR     8      -4.597  -1.614   6.244  1.00 13.00
ATOM      9  CA  ASP     9      -4.591   0.763   3.153  1.00 17.00
ATOM     10  CA  VAL    10      -3.013   2.204   0.240  1.00  4.00
ATOM     11  CA  ARG    11      -1.477   3.126   3.681  1.00 15.00
ATOM     12  CA  THR    12       0.975   3.092   6.725  1.00 13.00
ATOM     13  CA  SER    13       1.764   6.266   5.181  1.00 14.00
ATOM     14  CA  ASN    14       4.074   5.432   2.566  1.00 12.00
ATOM     15  CA  THR    15       0.976   7.126   1.072  1.00 13.00
ATOM     16  CA  MET    16       0.419   3.628  -0.875  1.00  6.00
ATOM     17  CA  HIS    17       3.437   1.192   0.158  1.00  7.00
ATOM     18  CA  ASN    18       4.682   0.180   3.914  1.00 12.00
ATOM     19  CA  LYS    19       2.837  -2.551   2.158  1.00 18.00
ATOM     20  CA  GLU    20       0.797  -0.087   3.372  1.00 19.00
ATOM     21  CA  TRP    21       0.006  -0.090  -0.397  1.00  3.00
ATOM     22  CA  GLU    22       0.120  -3.989  -0.247  1.00 19.00
ATOM     23  CA  ALA    23      -1.433  -5.023  -3.497  1.00  9.00
ATOM     24  CA  ASN    24       2.053  -5.915  -5.266  1.00 12.00
ATOM     25  CA  GLN    25       1.166  -2.718  -6.823  1.00 16.00
ATOM     26  CA  ILE    26      -0.293  -1.503  -3.931  1.00  5.00
ATOM     27  CA  HIS    27       3.207  -1.992  -1.870  1.00  7.00
ATOM     28  CA  ASN    28       5.073  -5.143   0.060  1.00 12.00
ATOM     29  CA  GLU    29       6.124  -1.554   0.620  1.00 19.00
ATOM     30  CA  HIS    30       5.630   1.019  -2.724  1.00  7.00
ATOM     31  CA  ALA    31       4.341   2.979  -5.777  1.00  9.00
ATOM     32  CA  HIS    32       4.214   4.240  -1.780  1.00  7.00
ATOM     33  CA  THR    33       3.122   6.596  -4.151  1.00 13.00
ATOM     34  CA  ALA    34       0.139   4.914  -4.793  1.00  9.00
ATOM     35  CA  TRP    35       1.927   1.330  -3.455  1.00  3.00
ATOM     36  CA  SER    36      -0.443   1.800  -6.924  1.00 14.00
ATOM     37  CA  LEU    37      -1.728   1.792  -3.389  1.00  2.00
ATOM     38  CA  ALA    38      -3.570   4.868  -2.522  1.00  9.00
ATOM     39  CA  THR    39       7.025   2.198   0.520  1.00 13.00
TER
ENDMDL
MODEL      115
ATOM      1  CA  ARG     1      -3.166  -1.521   2.565  1.00 15.00
ATOM      2  CA  VAL     2      -2.941  -2.259  -0.954  1.00  4.00
ATOM      3  CA  GLY     3      -4.132  -5.483   0.178  1.00 10.00
ATOM      4  CA  SER     4      -6.995  -6.596   2.779  1.00 14.00
ATOM      5  CA  SER     5      -5.500  -6.985   6.326  1.00 14.00
ATOM      6  CA  GLU     6      -3.223  -4.131   5.377  1.00 19.00
ATOM      7  CA  GLY     7      -7.080  -3.595   6.343  1.00 10.00
ATOM      8  CA  THR     8      -7.134  -0.030   5.018  1.00 13.00
ATOM      9  CA  ASP     9      -4.832   1.815   2.804  1.00 17.00
ATOM     10  CA  VAL    10      -2.849   1.519  -0.449  1.00  4.00
ATOM     11  CA  ARG    11      -1.228   2.933   2.587  1.00 15.00
ATOM     12  CA  THR    12       0.875   4.719   5.548  1.00 13.00
ATOM     13  CA  SER    13      -1.539   7.354   5.745  1.00 14.00
ATOM     14  CA  ASN    14      -2.059   8.476   1.661  1.00 12.00
ATOM     15  CA  THR    15       0.837   6.053   1.328  1.00 13.00
ATOM     16  CA  MET    16       0.610   2.821  -0.932  1.00  6.00
ATOM     17  CA  HIS    17       3.358   0.870   0.941  1.00  7.00
ATOM     18  CA  ASN    18       2.878  -1.730   3.533  1.00 12.00
ATOM     19  CA  LYS    19       0.440  -3.272   5.635  1.00 18.00
ATOM     20  CA  GLU    20      -0.321   0.190   4.637  1.00 19.00
ATOM     21  CA  TRP    21       0.040  -0.471   0.843  1.00  3.00
ATOM     22  CA  GLU    22      -0.273  -3.759   2.063  1.00 19.00
ATOM     23  CA  ALA    23       0.611  -3.682  -1.636  1.00  9.00
ATOM     24  CA  ASN    24       2.154  -4.377  -5.191  1.00 12.00
ATOM     25  CA  GLN    25      -1.232  -3.102  -5.476  1.00 16.00
ATOM     26  CA  ILE    26      -0.488  -0.085  -2.844  1.00  5.00
ATOM     27  CA  HIS    27       3.416   0.307  -2.608  1.00  7.00
ATOM     28  CA  ASN    28       4.460   0.908  -6.318  1.00 12.00
ATOM     29  CA  GLU    29       6.108   3.069  -3.888  1.00 19.00
ATOM     30  CA  HIS    30       4.057   4.172  -1.082  1.00  7.00
ATOM     31  CA  ALA    31       0.712   6.248  -2.624  1.00  9.00
ATOM     32  CA  HIS    32       4.089   6.291  -4.321  1.00  7.00
ATOM     33  CA  THR    33       1.626   9.650  -5.662  1.00 13.00
ATOM     34  CA  ALA    34      -0.168   6.445  -6.218  1.00  9.00
ATOM     35  CA  TRP    35       2.069   3.248  -4.280  1.00  3.00
ATOM     36  CA  SER    36      -0.311   1.706  -7.323  1.00 14.00
ATOM     37  CA  LEU    37      -1.678   3.277  -3.840  1.00  2.00
ATOM     38  CA  ALA    38      -4.450   0.509  -3.574  1.00  9.00
ATOM     39  CA  THR    39       6.840   1.840  -0.321  1.00 13.00
TER
ENDMDL
MODEL      116
ATOM      1  CA  ARG     1      -1.997  -0.657   2.345  1.00 15.00
ATOM      2  CA  VAL     2      -3.519  -1.649  -0.556  1.00  4.00
ATOM      3  CA  GLY     3      -5.565  -4.922   0.640  1.00 10.00
ATOM      4  CA  SER     4      -3.271  -7.750   2.482  1.00 14.00
ATOM      5  CA  SER     5      -2.934  -4.731   5.183  1.00 14.00
ATOM      6  CA  GLU     6      -4.384  -1.202   4.861  1.00 19.00
ATOM      7  CA  GLY     7      -6.893  -1.690   1.961  1.00 10.00
ATOM      8  CA  THR     8      -9.582  -1.545  -0.824  1.00 13.00
ATOM      9  CA  ASP     9      -8.102  -0.389  -4.033  1.00 17.00
ATOM     10  CA  VAL    10      -4.608  -0.007  -3.983  1.00  4.00
ATOM     11  CA  ARG    11      -6.423  -1.316  -7.148  1.00 15.00
ATOM     12  CA  THR    12      -3.862   0.809  -8.536  1.00 13.00
ATOM     13  CA  SER    13      -3.257   3.064 -11.664  1.00 14.00
ATOM     14  CA  ASN    14       0.231   1.750 -10.548  1.00 12.00
ATOM     15  CA  THR    15       1.387   0.368  -6.753  1.00 13.00
ATOM     16  CA  MET    16       1.221   1.564  -3.028  1.00  6.00
ATOM     17  CA  HIS    17       3.580   0.696   0.083  1.00  7.00
ATOM     18  CA  ASN    18       5.115   0.391   3.592  1.00 12.00
ATOM     19  CA  LYS    19       3.686  -2.702   2.272  1.00 18.00
ATOM     20  CA  GLU    20       1.444   0.369   3.140  1.00 19.00
ATOM     21  CA  TRP    21       0.242  -0.915  -0.344  1.00  3.00
ATOM     22  CA  GLU    22       0.164  -3.720   2.259  1.00 19.00
ATOM     23  CA  ALA    23      -1.102  -4.394  -1.375  1.00  9.00
ATOM     24  CA  ASN    24      -0.345  -5.968  -4.718  1.00 12.00
ATOM     25  CA  GLN    25      -1.092  -2.998  -7.102  1.00 16.00
ATOM     26  CA  ILE    26      -1.136  -1.191  -3.703  1.00  5.00
ATOM     27  CA  HIS    27       2.533  -1.969  -3.254  1.00  7.00
ATOM     28  CA  ASN    28       2.883  -4.704  -1.139  1.00 12.00
ATOM     29  CA  GLU    29       5.615  -2.173  -1.039  1.00 19.00
ATOM     30  CA  HIS    30       5.019   0.987  -3.596  1.00  7.00
ATOM     31  CA  ALA    31       5.830   4.525  -4.786  1.00  9.00
ATOM     32  CA  HIS    32       3.835   4.045  -1.443  1.00  7.00
ATOM     33  CA  THR    33       2.743   6.451  -4.246  1.00 13.00
ATOM     34  CA  ALA    34      -0.721   4.964  -2.928  1.00  9.00
ATOM     35  CA  TRP    35       0.406   2.794   0.587  1.00  3.00
ATOM     36  CA  SER    36      -3.496   3.016   1.382  1.00 14.00
ATOM     37  CA  LEU    37      -2.274   1.624  -1.707  1.00  2.00
ATOM     38  CA  ALA    38      -1.866   2.287  -5.327  1.00  9.00
ATOM     39  CA  THR    39       7.245   1.292  -0.706  1.00 13.00
TER
ENDMDL
MODEL      117
ATOM      1  CA  ARG     1      -2.882  -1.798   3.183  1.00 15.00
ATOM      2  CA  VAL     2      -3.687  -1.308  -0.519  1.00  4.00
ATOM      3  CA  GLY     3      -6.283  -3.759  -1.219  1.00 10.00
ATOM      4  CA  SER     4      -7.874  -1.960   1.674  1.00 14.00
ATOM      5  CA  SER     5      -6.004  -3.888   4.043  1.00 14.00
ATOM      6  CA  GLU     6      -3.037  -3.207   6.809  1.00 19.00
ATOM      7  CA  GLY     7      -6.345  -1.150   7.815  1.00 10.00
ATOM      8  CA  THR     8      -4.538   2.007   7.063  1.00 13.00
ATOM      9  CA  ASP     9      -4.516   1.647   3.499  1.00 17.00
ATOM     10  CA  VAL    10      -2.678   2.191   0.122  1.00  4.00
ATOM     11  CA  ARG    11      -0.865   2.830   3.563  1.00 15.00
ATOM     12  CA  THR    12      -2.937   5.561   5.687  1.00 13.00
ATOM     13  CA  SER    13      -0.167   7.849   4.799  1.00 14.00
ATOM     14  CA  ASN    14       2.877   5.644   4.221  1.00 12.00
ATOM     15  CA  THR    15       1.153   5.506   0.819  1.00 13.00
ATOM     16  CA  MET    16       1.432   2.155  -0.717  1.00  6.00
ATOM     17  CA  HIS    17       3.318  -0.209   1.825  1.00  7.00
ATOM     18  CA  ASN    18       3.871  -3.180   4.128  1.00 12.00
ATOM     19  CA  LYS    19       0.527  -4.108   5.540  1.00 18.00
ATOM     20  CA  GLU    20       0.474  -0.499   4.746  1.00 19.00
ATOM     21  CA  TRP    21      -0.344  -0.609   0.832  1.00  3.00
ATOM     22  CA  GLU    22      -0.146  -4.585   1.738  1.00 19.00
ATOM     23  CA  ALA    23      -0.906  -3.401  -1.766  1.00  9.00
ATOM     24  CA  ASN    24       0.056  -6.304  -4.011  1.00 12.00
ATOM     25  CA  GLN    25       2.592  -3.668  -5.464  1.00 16.00
ATOM     26  CA  ILE    26       2.167  -1.050  -2.379  1.00  5.00
ATOM     27  CA  HIS    27       5.026   1.444  -2.074  1.00  7.00
ATOM     28  CA  ASN    28       7.796  -0.613  -0.555  1.00 12.00
ATOM     29  CA  GLU    29       8.018   0.586  -4.450  1.00 19.00
ATOM     30  CA  HIS    30       5.398   3.485  -5.092  1.00  7.00
ATOM     31  CA  ALA    31       2.433   5.506  -5.941  1.00  9.00
ATOM     32  CA  HIS    32       3.896   5.220  -2.052  1.00  7.00
ATOM     33  CA  THR    33       1.112   7.136  -2.767  1.00 13.00
ATOM     34  CA  ALA    34      -0.851   4.102  -3.017  1.00  9.00
ATOM     35  CA  TRP    35       2.020   2.121  -4.436  1.00  3.00
ATOM     36  CA  SER    36      -1.416   1.325  -6.628  1.00 14.00
ATOM     37  CA  LEU    37      -1.198   0.307  -2.829  1.00  2.00
ATOM     38  CA  ALA    38      -5.135   1.310  -2.585  1.00  9.00
ATOM     39  CA  THR    39       7.867   3.826  -2.278  1.00 13.00
TER
ENDMDL
MODEL      118
ATOM      1  CA  ARG     1      -2.574  -1.396   3.530  1.00 15.00
ATOM      2  CA  VAL     2      -3.289  -1.558  -0.528  1.00  4.00
ATOM      3  CA  GLY     3      -6.146  -3.620  -0.469  1.00 10.00
ATOM      4  CA  SER     4      -6.390  -6.193   2.001  1.00 14.00
ATOM      5  CA  SER     5      -5.666  -3.507   4.220  1.00 14.00
ATOM      6  CA  GLU     6      -2.537  -3.569   6.413  1.00 19.00
ATOM      7  CA  GLY     7      -5.393  -1.297   7.927  1.00 10.00
ATOM      8  CA  THR     8      -3.311   1.534   6.845  1.00 13.00
ATOM      9  CA  ASP     9      -4.921   1.578   3.232  1.00 17.00
ATOM     10  CA  VAL    10      -2.566   2.118   0.155  1.00  4.00
ATOM     11  CA  ARG    11      -0.963   2.024   3.716  1.00 15.00
ATOM     12  CA  THR    12      -3.193   4.850   3.528  1.00 13.00
ATOM     13  CA  SER    13      -0.557   7.483   3.409  1.00 14.00
ATOM     14  CA  ASN    14       2.374   7.201   4.980  1.00 12.00
ATOM     15  CA  THR    15       1.889   4.936   2.013  1.00 13.00
ATOM     16  CA  MET    16       1.267   2.535  -0.560  1.00  6.00
ATOM     17  CA  HIS    17       3.690   0.169   1.792  1.00  7.00
ATOM     18  CA  ASN    18       3.946  -3.317   3.271  1.00 12.00
ATOM     19  CA  LYS    19       0.972  -4.351   5.595  1.00 18.00
ATOM     20  CA  GLU    20       1.098  -0.744   4.748  1.00 19.00
ATOM     21  CA  TRP    21       0.009  -0.737   0.915  1.00  3.00
ATOM     22  CA  GLU    22      -0.297  -4.185   2.074  1.00 19.00
ATOM     23  CA  ALA    23      -0.146  -3.575  -1.772  1.00  9.00
ATOM     24  CA  ASN    24       2.401  -6.307  -0.463  1.00 12.00
ATOM     25  CA  GLN    25       4.688  -3.240  -0.566  1.00 16.00
ATOM     26  CA  ILE    26       2.531  -0.810  -1.984  1.00  5.00
ATOM     27  CA  HIS    27       5.133   1.781  -1.691  1.00  7.00
ATOM     28  CA  ASN    28       8.104   0.080  -3.877  1.00 12.00
ATOM     29  CA  GLU    29       8.073   4.027  -2.501  1.00 19.00
ATOM     30  CA  HIS    30       5.421   3.576  -5.079  1.00  7.00
ATOM     31  CA  ALA    31       1.867   5.562  -5.440  1.00  9.00
ATOM     32  CA  HIS    32       3.666   5.191  -2.072  1.00  7.00
ATOM     33  CA  THR    33       0.105   7.282  -2.400  1.00 13.00
ATOM     34  CA  ALA    34      -1.102   3.932  -3.215  1.00  9.00
ATOM     35  CA  TRP    35       2.020   2.001  -4.298  1.00  3.00
ATOM     36  CA  SER    36      -0.344  -0.476  -6.548  1.00 14.00
ATOM     37  CA  LEU    37      -0.936   0.201  -2.708  1.00  2.00
ATOM     38  CA  ALA    38      -4.632   1.167  -2.893  1.00  9.00
ATOM     39  CA  THR    39       6.500   7.069  -4.190  1.00 13.00
TER
ENDMDL
MODEL      119
ATOM      1  CA  ARG     1      -2.420  -1.982   2.721  1.00 15.00
ATOM      2  CA  VAL     2      -3.614  -1.574  -1.042  1.00  4.00
ATOM      3  CA  GLY     3      -5.391  -4.845   0.374  1.00 10.00
ATOM      4  CA  SER     4      -5.050  -7.992   2.622  1.00 14.00
ATOM      5  CA  SER     5      -3.770  -6.554   6.188  1.00 14.00
ATOM      6  CA  GLU     6      -1.480  -3.743   6.250  1.00 19.00
ATOM      7  CA  GLY     7      -2.293  -0.835   7.952  1.00 10.00
ATOM      8  CA  THR     8      -5.519   0.318   6.357  1.00 13.00
ATOM      9  CA  ASP     9      -4.450   1.353   2.849  1.00 17.00
ATOM     10  CA  VAL    10      -3.632   2.179  -0.338  1.00  4.00
ATOM     11  CA  ARG    11      -1.412   3.405   2.395  1.00 15.00
ATOM     12  CA  THR    12      -4.243   5.953   3.943  1.00 13.00
ATOM     13  CA  SER    13      -1.415   8.249   2.772  1.00 14.00
ATOM     14  CA  ASN    14       0.287   8.936  -0.302  1.00 12.00
ATOM     15  CA  THR    15      -2.196   6.196  -0.383  1.00 13.00
ATOM     16  CA  MET    16       0.192   3.436  -1.486  1.00  6.00
ATOM     17  CA  HIS    17       2.945   1.933   0.499  1.00  7.00
ATOM     18  CA  ASN    18       4.245  -0.843   3.049  1.00 12.00
ATOM     19  CA  LYS    19       1.914  -3.119   4.739  1.00 18.00
ATOM     20  CA  GLU    20       0.668   0.257   3.804  1.00 19.00
ATOM     21  CA  TRP    21      -0.616   0.240   0.288  1.00  3.00
ATOM     22  CA  GLU    22       1.043  -2.959   1.230  1.00 19.00
ATOM     23  CA  ALA    23      -0.262  -2.819  -2.418  1.00  9.00
ATOM     24  CA  ASN    24      -2.567  -4.031  -5.440  1.00 12.00
ATOM     25  CA  GLN    25      -6.277  -2.374  -5.492  1.00 16.00
ATOM     26  CA  ILE    26      -5.365   0.525  -3.655  1.00  5.00
ATOM     27  CA  HIS    27      -8.077   2.638  -5.234  1.00  7.00
ATOM     28  CA  ASN    28     -10.968   0.183  -5.805  1.00 12.00
ATOM     29  CA  GLU    29      -8.973   1.024  -9.082  1.00 19.00
ATOM     30  CA  HIS    30      -6.121   3.708  -8.368  1.00  7.00
ATOM     31  CA  ALA    31      -3.185   1.700  -6.709  1.00  9.00
ATOM     32  CA  HIS    32      -2.398   4.411  -9.234  1.00  7.00
ATOM     33  CA  THR    33      -1.422   6.288  -6.202  1.00 13.00
ATOM     34  CA  ALA    34       0.216   3.024  -5.491  1.00  9.00
ATOM     35  CA  TRP    35       2.046   0.285  -2.566  1.00  3.00
ATOM     36  CA  SER    36       0.831  -0.954  -6.196  1.00 14.00
ATOM     37  CA  LEU    37      -1.602   0.675  -3.266  1.00  2.00
ATOM     38  CA  ALA    38      -3.361   3.922  -3.749  1.00  9.00
ATOM     39  CA  THR    39      -6.144   1.616 -11.536  1.00 13.00
TER
ENDMDL
MODEL      120
ATOM      1  CA  ARG     1      -2.777  -2.050   2.993  1.00 15.00
ATOM      2  CA  VAL     2      -3.866  -1.269  -0.765  1.00  4.00
ATOM      3  CA  GLY     3      -6.763  -3.996  -1.195  1.00 10.00
ATOM      4  CA  SER     4      -6.228  -5.640   2.122  1.00 14.00
ATOM      5  CA  SER     5      -6.564  -5.948   6.055  1.00 14.00
ATOM      6  CA  GLU     6      -3.824  -3.459   6.280  1.00 19.00
ATOM      7  CA  GLY     7      -3.793  -0.971   9.469  1.00 10.00
ATOM      8  CA  THR     8      -3.179   1.341   6.527  1.00 13.00
ATOM      9  CA  ASP     9      -4.611   1.375   3.180  1.00 17.00
ATOM     10  CA  VAL    10      -2.289   2.282   0.070  1.00  4.00
ATOM     11  CA  ARG    11      -0.821   2.215   3.401  1.00 15.00
ATOM     12  CA  THR    12      -2.081   5.361   2.069  1.00 13.00
ATOM     13  CA  SER    13      -2.393   8.420   4.556  1.00 14.00
ATOM     14  CA  ASN    14       1.534   8.298   3.288  1.00 12.00
ATOM     15  CA  THR    15       2.590   5.038   1.619  1.00 13.00
ATOM     16  CA  MET    16       1.344   2.259  -0.679  1.00  6.00
ATOM     17  CA  HIS    17       3.249   0.036   2.030  1.00  7.00
ATOM     18  CA  ASN    18       2.909  -3.237   3.960  1.00 12.00
ATOM     19  CA  LYS    19      -0.332  -4.626   5.243  1.00 18.00
ATOM     20  CA  GLU    20       0.217  -0.884   4.947  1.00 19.00
ATOM     21  CA  TRP    21      -0.224  -0.840   0.643  1.00  3.00
ATOM     22  CA  GLU    22      -0.097  -4.587   1.562  1.00 19.00
ATOM     23  CA  ALA    23      -0.514  -3.284  -2.161  1.00  9.00
ATOM     24  CA  ASN    24      -0.293  -5.946  -4.987  1.00 12.00
ATOM     25  CA  GLN    25       3.481  -4.473  -4.237  1.00 16.00
ATOM     26  CA  ILE    26       2.441  -1.018  -1.998  1.00  5.00
ATOM     27  CA  HIS    27       4.935   1.667  -1.073  1.00  7.00
ATOM     28  CA  ASN    28       8.345   0.221  -0.445  1.00 12.00
ATOM     29  CA  GLU    29       8.943   0.775  -4.392  1.00 19.00
ATOM     30  CA  HIS    30       5.943   2.576  -5.114  1.00  7.00
ATOM     31  CA  ALA    31       3.179   5.020  -7.122  1.00  9.00
ATOM     32  CA  HIS    32       3.910   5.070  -3.326  1.00  7.00
ATOM     33  CA  THR    33       1.026   6.952  -1.975  1.00 13.00
ATOM     34  CA  ALA    34      -0.866   3.937  -3.261  1.00  9.00
ATOM     35  CA  TRP    35       2.269   1.923  -4.235  1.00  3.00
ATOM     36  CA  SER    36      -0.051   0.619  -6.968  1.00 14.00
ATOM     37  CA  LEU    37      -0.983   0.347  -2.943  1.00  2.00
ATOM     38  CA  ALA    38      -4.548   1.969  -3.296  1.00  9.00
ATOM     39  CA  THR    39       5.877  -0.923  -3.403  1.00 13.00
TER
ENDMDL
MODEL      121
ATOM      1  CA  ARG     1      -3.100  -1.341   2.921  1.00 15.00
ATOM      2  CA  VAL     2      -3.507  -1.426  -1.002  1.00  4.00
ATOM      3  CA  GLY     3      -4.401  -4.841   0.369  1.00 10.00
ATOM      4  CA  SER     4      -3.640  -8.464   1.015  1.00 14.00
ATOM      5  CA  SER     5      -4.517  -6.487   3.787  1.00 14.00
ATOM      6  CA  GLU     6      -2.668  -3.754   5.709  1.00 19.00
ATOM      7  CA  GLY     7      -5.902  -1.953   6.624  1.00 10.00
ATOM      8  CA  THR     8      -6.815   1.424   5.452  1.00 13.00
ATOM      9  CA  ASP     9      -4.227   2.292   2.677  1.00 17.00
ATOM     10  CA  VAL    10      -2.621   2.390  -0.849  1.00  4.00
ATOM     11  CA  ARG    11      -0.504   3.233   2.599  1.00 15.00
ATOM     12  CA  THR    12      -0.699   7.191   2.109  1.00 13.00
ATOM     13  CA  SER    13       1.768   9.464   3.695  1.00 14.00
ATOM     14  CA  ASN    14       3.122   6.122   2.952  1.00 12.00
ATOM     15  CA  THR    15       4.322   4.285  -0.294  1.00 13.00
ATOM     16  CA  MET    16       0.992   2.933  -1.079  1.00  6.00
ATOM     17  CA  HIS    17       3.516   0.989   1.139  1.00  7.00
ATOM     18  CA  ASN    18       3.799  -0.542   4.486  1.00 12.00
ATOM     19  CA  LYS    19       1.154  -2.876   5.813  1.00 18.00
ATOM     20  CA  GLU    20      -0.390   0.464   4.921  1.00 19.00
ATOM     21  CA  TRP    21      -0.190   0.076   0.838  1.00  3.00
ATOM     22  CA  GLU    22       0.674  -2.952   2.035  1.00 19.00
ATOM     23  CA  ALA    23       0.138  -3.587  -1.425  1.00  9.00
ATOM     24  CA  ASN    24      -1.773  -5.389  -4.055  1.00 12.00
ATOM     25  CA  GLN    25       0.509  -2.665  -5.605  1.00 16.00
ATOM     26  CA  ILE    26      -0.334  -0.310  -2.791  1.00  5.00
ATOM     27  CA  HIS    27       2.356   1.835  -4.625  1.00  7.00
ATOM     28  CA  ASN    28       3.879   2.286  -8.439  1.00 12.00
ATOM     29  CA  GLU    29       0.629   3.957  -7.367  1.00 19.00
ATOM     30  CA  HIS    30       1.834   5.463  -3.758  1.00  7.00
ATOM     31  CA  ALA    31      -1.231   6.140  -1.475  1.00  9.00
ATOM     32  CA  HIS    32      -1.561   6.729  -5.338  1.00  7.00
ATOM     33  CA  THR    33      -5.204   6.247  -6.518  1.00 13.00
ATOM     34  CA  ALA    34      -4.583   4.492  -3.142  1.00  9.00
ATOM     35  CA  TRP    35      -1.263   3.247  -4.117  1.00  3.00
ATOM     36  CA  SER    36      -2.951   1.522  -7.200  1.00 14.00
ATOM     37  CA  LEU    37      -3.796   0.710  -3.831  1.00  2.00
ATOM     38  CA  ALA    38      -6.371   1.271  -1.102  1.00  9.00
ATOM     39  CA  THR    39       3.767   6.072  -6.975  1.00 13.00
TER
ENDMDL
MODEL      122
ATOM      1  CA  ARG     1      -1.958  -1.216   2.126  1.00 15.00
ATOM      2  CA  VAL     2      -2.545   0.314  -1.495  1.00  4.00
ATOM      3  CA  GLY     3      -3.651  -3.122  -2.119  1.00 10.00
ATOM      4  CA  SER     4      -3.388  -4.738   1.509  1.00 14.00
ATOM      5  CA  SER     5      -2.559  -4.991   5.269  1.00 14.00
ATOM      6  CA  GLU     6      -2.821  -1.142   5.917  1.00 19.00
ATOM      7  CA  GLY     7      -5.726  -1.938   8.112  1.00 10.00
ATOM      8  CA  THR     8      -7.998  -0.423   5.613  1.00 13.00
ATOM      9  CA  ASP     9      -5.776   0.127   2.410  1.00 17.00
ATOM     10  CA  VAL    10      -2.943   2.534   1.339  1.00  4.00
ATOM     11  CA  ARG    11      -4.055   2.439   5.159  1.00 15.00
ATOM     12  CA  THR    12      -3.491   6.168   6.197  1.00 13.00
ATOM     13  CA  SER    13      -0.454   4.908   8.116  1.00 14.00
ATOM     14  CA  ASN    14       2.419   6.154   5.984  1.00 12.00
ATOM     15  CA  THR    15       3.763   5.112   2.827  1.00 13.00
ATOM     16  CA  MET    16       2.507   3.684  -0.727  1.00  6.00
ATOM     17  CA  HIS    17       3.714   1.275   2.243  1.00  7.00
ATOM     18  CA  ASN    18       4.583   0.706   5.894  1.00 12.00
ATOM     19  CA  LYS    19       1.109  -1.274   5.772  1.00 18.00
ATOM     20  CA  GLU    20       2.004  -2.274   1.837  1.00 19.00
ATOM     21  CA  TRP    21       0.421   1.189   0.741  1.00  3.00
ATOM     22  CA  GLU    22      -0.291   1.937   4.382  1.00 19.00
ATOM     23  CA  ALA    23      -0.416   5.065   1.898  1.00  9.00
ATOM     24  CA  ASN    24      -2.922   8.291   2.636  1.00 12.00
ATOM     25  CA  GLN    25      -2.145   8.113  -1.122  1.00 16.00
ATOM     26  CA  ILE    26      -1.189   4.157  -1.666  1.00  5.00
ATOM     27  CA  HIS    27       1.935   4.647  -4.326  1.00  7.00
ATOM     28  CA  ASN    28       3.943   5.550  -7.721  1.00 12.00
ATOM     29  CA  GLU    29       5.269   1.873  -7.697  1.00 19.00
ATOM     30  CA  HIS    30       4.314   1.925  -4.053  1.00  7.00
ATOM     31  CA  ALA    31       2.813  -1.420  -4.657  1.00  9.00
ATOM     32  CA  HIS    32       3.450  -0.531  -1.086  1.00  7.00
ATOM     33  CA  THR    33       1.383  -3.467  -1.974  1.00 13.00
ATOM     34  CA  ALA    34      -1.050  -1.526  -4.361  1.00  9.00
ATOM     35  CA  TRP    35       0.784   1.298  -2.988  1.00  3.00
ATOM     36  CA  SER    36       0.265   1.596  -7.019  1.00 14.00
ATOM     37  CA  LEU    37      -2.347   2.566  -4.772  1.00  2.00
ATOM     38  CA  ALA    38      -4.836   3.399  -1.711  1.00  9.00
ATOM     39  CA  THR    39       6.040   2.103  -0.710  1.00 13.00
TER
ENDMDL
MODEL      123
ATOM      1  CA  ARG     1      -3.106  -2.077   3.379  1.00 15.00
ATOM      2  CA  VAL     2      -4.200  -1.524  -0.411  1.00  4.00
ATOM      3  CA  GLY     3      -6.630  -4.215  -1.370  1.00 10.00
ATOM      4  CA  SER     4      -5.147  -6.961   0.320  1.00 14.00
ATOM      5  CA  SER     5      -4.897  -6.576   4.274  1.00 14.00
ATOM      6  CA  GLU     6      -3.184  -4.110   6.580  1.00 19.00
ATOM      7  CA  GLY     7      -5.608  -1.789   8.768  1.00 10.00
ATOM      8  CA  THR     8      -4.750   2.251   7.910  1.00 13.00
ATOM      9  CA  ASP     9      -4.153   1.998   4.058  1.00 17.00
ATOM     10  CA  VAL    10      -3.034   2.310   0.287  1.00  4.00
ATOM     11  CA  ARG    11      -0.454   2.667   3.525  1.00 15.00
ATOM     12  CA  THR    12      -2.970   5.695   4.514  1.00 13.00
ATOM     13  CA  SER    13      -0.674   7.747   2.036  1.00 14.00
ATOM     14  CA  ASN    14       1.909   9.655  -0.647  1.00 12.00
ATOM     15  CA  THR    15       2.120   5.636   0.392  1.00 13.00
ATOM     16  CA  MET    16       0.682   2.465  -0.938  1.00  6.00
ATOM     17  CA  HIS    17       2.962   0.832   1.875  1.00  7.00
ATOM     18  CA  ASN    18       2.563  -2.350   2.759  1.00 12.00
ATOM     19  CA  LYS    19       0.429  -4.571   5.160  1.00 18.00
ATOM     20  CA  GLU    20      -0.075  -0.722   4.648  1.00 19.00
ATOM     21  CA  TRP    21      -0.600  -0.669   0.806  1.00  3.00
ATOM     22  CA  GLU    22      -0.778  -4.207   1.525  1.00 19.00
ATOM     23  CA  ALA    23      -1.159  -3.331  -1.916  1.00  9.00
ATOM     24  CA  ASN    24       0.020  -5.701  -4.608  1.00 12.00
ATOM     25  CA  GLN    25       2.946  -4.835  -2.379  1.00 16.00
ATOM     26  CA  ILE    26       1.720  -0.935  -2.368  1.00  5.00
ATOM     27  CA  HIS    27       4.142   2.201  -2.422  1.00  7.00
ATOM     28  CA  ASN    28       6.959   0.237  -4.061  1.00 12.00
ATOM     29  CA  GLU    29       6.864   4.375  -4.255  1.00 19.00
ATOM     30  CA  HIS    30       3.879   4.038  -6.629  1.00  7.00
ATOM     31  CA  ALA    31       0.189   5.577  -5.829  1.00  9.00
ATOM     32  CA  HIS    32       2.293   5.246  -3.180  1.00  7.00
ATOM     33  CA  THR    33      -0.874   7.070  -1.566  1.00 13.00
ATOM     34  CA  ALA    34      -2.088   3.872  -3.296  1.00  9.00
ATOM     35  CA  TRP    35       0.925   1.909  -4.771  1.00  3.00
ATOM     36  CA  SER    36      -2.295   0.513  -6.302  1.00 14.00
ATOM     37  CA  LEU    37      -1.817   0.289  -2.695  1.00  2.00
ATOM     38  CA  ALA    38      -5.378   2.109  -2.756  1.00  9.00
ATOM     39  CA  THR    39       7.384   3.187  -7.814  1.00 13.00
TER
ENDMDL
MODEL      124
ATOM      1  CA  ARG     1      -5.113  -2.046   0.398  1.00 15.00
ATOM      2  CA  VAL     2      -3.700   0.313  -2.227  1.00  4.00
ATOM      3  CA  GLY     3      -4.837  -2.436  -5.007  1.00 10.00
ATOM      4  CA  SER     4      -8.465  -4.492  -4.982  1.00 14.00
ATOM      5  CA  SER     5      -8.661  -2.336  -1.397  1.00 14.00
ATOM      6  CA  GLU     6      -7.894   0.332   1.162  1.00 19.00
ATOM      7  CA  GLY     7      -9.914  -2.470   2.791  1.00 10.00
ATOM      8  CA  THR     8      -6.768  -1.881   4.631  1.00 13.00
ATOM      9  CA  ASP     9      -3.675  -0.682   3.732  1.00 17.00
ATOM     10  CA  VAL    10      -2.337   1.496   1.141  1.00  4.00
ATOM     11  CA  ARG    11      -5.567   2.543   3.331  1.00 15.00
ATOM     12  CA  THR    12      -5.523   6.239   4.899  1.00 13.00
ATOM     13  CA  SER    13      -3.143   9.471   4.664  1.00 14.00
ATOM     14  CA  ASN    14       0.379   7.886   4.114  1.00 12.00
ATOM     15  CA  THR    15       0.645   5.956   0.756  1.00 13.00
ATOM     16  CA  MET    16       1.281   2.352   0.704  1.00  6.00
ATOM     17  CA  HIS    17       5.205   2.389  -0.431  1.00  7.00
ATOM     18  CA  ASN    18       8.755   0.676   0.793  1.00 12.00
ATOM     19  CA  LYS    19       6.251  -1.646   2.242  1.00 18.00
ATOM     20  CA  GLU    20       3.493  -4.218   2.130  1.00 19.00
ATOM     21  CA  TRP    21       3.292  -0.775   0.291  1.00  3.00
ATOM     22  CA  GLU    22       3.927   0.771   4.050  1.00 19.00
ATOM     23  CA  ALA    23       0.318  -0.573   3.072  1.00  9.00
ATOM     24  CA  ASN    24      -1.659  -3.984   3.016  1.00 12.00
ATOM     25  CA  GLN    25      -2.188  -4.060  -0.677  1.00 16.00
ATOM     26  CA  ILE    26      -0.318  -0.691  -0.926  1.00  5.00
ATOM     27  CA  HIS    27       2.154  -2.684  -2.938  1.00  7.00
ATOM     28  CA  ASN    28       4.370  -5.597  -2.788  1.00 12.00
ATOM     29  CA  GLU    29       7.256  -3.470  -1.107  1.00 19.00
ATOM     30  CA  HIS    30       5.516  -0.648  -2.767  1.00  7.00
ATOM     31  CA  ALA    31       5.074   2.490  -4.977  1.00  9.00
ATOM     32  CA  HIS    32       3.582  -0.846  -6.102  1.00  7.00
ATOM     33  CA  THR    33       0.666  -0.479  -8.029  1.00 13.00
ATOM     34  CA  ALA    34      -0.895  -0.221  -4.588  1.00  9.00
ATOM     35  CA  TRP    35       2.328   1.361  -2.739  1.00  3.00
ATOM     36  CA  SER    36       1.919   4.919  -3.194  1.00 14.00
ATOM     37  CA  LEU    37      -0.990   2.855  -2.164  1.00  2.00
ATOM     38  CA  ALA    38      -4.048   4.248  -0.463  1.00  9.00
ATOM     39  CA  THR    39       9.018  -0.259  -2.513  1.00 13.00
TER
ENDMDL
MODEL      125
ATOM      1  CA  ARG     1      -3.319  -1.353   2.201  1.00 15.00
ATOM      2  CA  VAL     2      -3.222  -1.652  -1.126  1.00  4.00
ATOM      3  CA  GLY     3      -6.100  -4.435   0.291  1.00 10.00
ATOM      4  CA  SER     4      -5.367  -6.688   3.441  1.00 14.00
ATOM      5  CA  SER     5      -5.414  -6.911   6.891  1.00 14.00
ATOM      6  CA  GLU     6      -3.824  -3.715   5.143  1.00 19.00
ATOM      7  CA  GLY     7      -4.656  -1.695   8.524  1.00 10.00
ATOM      8  CA  THR     8      -5.313   0.829   5.417  1.00 13.00
ATOM      9  CA  ASP     9      -5.558   1.549   1.581  1.00 17.00
ATOM     10  CA  VAL    10      -2.848   2.314  -1.232  1.00  4.00
ATOM     11  CA  ARG    11      -2.134   3.026   2.459  1.00 15.00
ATOM     12  CA  THR    12      -2.052   6.582   4.286  1.00 13.00
ATOM     13  CA  SER    13       0.041   7.477   7.307  1.00 14.00
ATOM     14  CA  ASN    14       2.522   5.511   4.851  1.00 12.00
ATOM     15  CA  THR    15       2.717   5.753   1.073  1.00 13.00
ATOM     16  CA  MET    16       1.130   3.006  -0.983  1.00  6.00
ATOM     17  CA  HIS    17       2.242   1.932   2.738  1.00  7.00
ATOM     18  CA  ASN    18       2.647  -1.674   3.823  1.00 12.00
ATOM     19  CA  LYS    19      -0.040  -3.592   5.685  1.00 18.00
ATOM     20  CA  GLU    20      -0.746   0.037   4.546  1.00 19.00
ATOM     21  CA  TRP    21      -0.271   0.039   0.780  1.00  3.00
ATOM     22  CA  GLU    22      -0.113  -3.492   1.883  1.00 19.00
ATOM     23  CA  ALA    23       0.043  -3.107  -1.613  1.00  9.00
ATOM     24  CA  ASN    24       2.330  -5.911  -3.499  1.00 12.00
ATOM     25  CA  GLN    25       4.796  -3.843  -1.448  1.00 16.00
ATOM     26  CA  ILE    26       2.671  -0.599  -2.060  1.00  5.00
ATOM     27  CA  HIS    27       5.385   1.945  -3.016  1.00  7.00
ATOM     28  CA  ASN    28       9.071   2.110  -2.560  1.00 12.00
ATOM     29  CA  GLU    29       8.312   1.568  -6.025  1.00 19.00
ATOM     30  CA  HIS    30       5.199   3.501  -6.348  1.00  7.00
ATOM     31  CA  ALA    31       1.607   5.382  -6.988  1.00  9.00
ATOM     32  CA  HIS    32       3.714   5.343  -3.395  1.00  7.00
ATOM     33  CA  THR    33       0.595   7.063  -3.956  1.00 13.00
ATOM     34  CA  ALA    34      -1.364   4.275  -3.987  1.00  9.00
ATOM     35  CA  TRP    35       1.816   2.380  -4.548  1.00  3.00
ATOM     36  CA  SER    36      -0.424   1.177  -7.044  1.00 14.00
ATOM     37  CA  LEU    37      -0.695   0.280  -3.152  1.00  2.00
ATOM     38  CA  ALA    38      -4.399   0.596  -4.261  1.00  9.00
ATOM     39  CA  THR    39       5.016  -0.279  -6.063  1.00 13.00
TER
ENDMDL
MODEL      126
ATOM      1  CA  ARG     1      -2.619  -1.835   2.410  1.00 15.00
ATOM      2  CA  VAL     2      -2.982  -1.486  -1.547  1.00  4.00
ATOM      3  CA  GLY     3      -6.457  -2.983  -0.974  1.00 10.00
ATOM      4  CA  SER     4      -5.562  -6.235   1.456  1.00 14.00
ATOM      5  CA  SER     5      -4.279  -6.650   4.905  1.00 14.00
ATOM      6  CA  GLU     6      -1.417  -4.596   5.251  1.00 19.00
ATOM      7  CA  GLY     7      -3.176  -1.744   6.708  1.00 10.00
ATOM      8  CA  THR     8      -4.813   1.606   7.185  1.00 13.00
ATOM      9  CA  ASP     9      -4.578   1.203   3.551  1.00 17.00
ATOM     10  CA  VAL    10      -3.481   2.008  -0.208  1.00  4.00
ATOM     11  CA  ARG    11      -1.263   2.873   2.843  1.00 15.00
ATOM     12  CA  THR    12      -1.368   6.842   2.254  1.00 13.00
ATOM     13  CA  SER    13       0.602   7.915  -0.984  1.00 14.00
ATOM     14  CA  ASN    14       3.801   6.330  -3.047  1.00 12.00
ATOM     15  CA  THR    15       5.481   3.310  -1.542  1.00 13.00
ATOM     16  CA  MET    16       2.142   1.507  -1.954  1.00  6.00
ATOM     17  CA  HIS    17       3.039   2.525   1.232  1.00  7.00
ATOM     18  CA  ASN    18       4.144   0.091   4.003  1.00 12.00
ATOM     19  CA  LYS    19       2.050  -3.421   4.445  1.00 18.00
ATOM     20  CA  GLU    20       0.410  -0.108   3.859  1.00 19.00
ATOM     21  CA  TRP    21      -0.175   0.133   0.436  1.00  3.00
ATOM     22  CA  GLU    22       0.465  -3.487   0.883  1.00 19.00
ATOM     23  CA  ALA    23       0.754  -2.044  -2.905  1.00  9.00
ATOM     24  CA  ASN    24       0.976  -5.726  -3.399  1.00 12.00
ATOM     25  CA  GLN    25      -1.747  -5.094  -5.956  1.00 16.00
ATOM     26  CA  ILE    26      -2.743  -1.282  -5.409  1.00  5.00
ATOM     27  CA  HIS    27      -3.718  -0.308  -8.984  1.00  7.00
ATOM     28  CA  ASN    28      -5.245  -3.980  -9.514  1.00 12.00
ATOM     29  CA  GLU    29      -7.494  -1.113 -10.302  1.00 19.00
ATOM     30  CA  HIS    30      -6.931   0.587  -7.050  1.00  7.00
ATOM     31  CA  ALA    31      -4.767   1.717  -3.746  1.00  9.00
ATOM     32  CA  HIS    32      -3.798   2.941  -7.190  1.00  7.00
ATOM     33  CA  THR    33      -6.103   4.909  -5.005  1.00 13.00
ATOM     34  CA  ALA    34      -3.138   5.065  -2.609  1.00  9.00
ATOM     35  CA  TRP    35      -0.274   3.959  -0.523  1.00  3.00
ATOM     36  CA  SER    36       0.221   4.580  -4.315  1.00 14.00
ATOM     37  CA  LEU    37      -1.118   1.210  -3.264  1.00  2.00
ATOM     38  CA  ALA    38       1.685   0.607  -5.782  1.00  9.00
ATOM     39  CA  THR    39      -9.758  -1.929  -7.360  1.00 13.00
TER
ENDMDL
MODEL      127
ATOM      1  CA  ARG     1      -1.377  -1.258   2.567  1.00 15.00
ATOM      2  CA  VAL     2      -2.408  -0.748  -1.359  1.00  4.00
ATOM      3  CA  GLY     3      -3.590  -4.094  -2.370  1.00 10.00
ATOM      4  CA  SER     4      -4.637  -5.770   0.789  1.00 14.00
ATOM      5  CA  SER     5      -4.350  -4.459   4.430  1.00 14.00
ATOM      6  CA  GLU     6      -2.324  -1.599   6.176  1.00 19.00
ATOM      7  CA  GLY     7      -5.916  -0.954   7.934  1.00 10.00
ATOM      8  CA  THR     8      -8.036   0.210   4.917  1.00 13.00
ATOM      9  CA  ASP     9      -5.456  -0.734   3.087  1.00 17.00
ATOM     10  CA  VAL    10      -3.290   2.106   1.433  1.00  4.00
ATOM     11  CA  ARG    11      -3.563   1.810   5.262  1.00 15.00
ATOM     12  CA  THR    12      -0.854   4.007   6.713  1.00 13.00
ATOM     13  CA  SER    13       0.927   7.516   6.809  1.00 14.00
ATOM     14  CA  ASN    14       1.990   9.450   3.513  1.00 12.00
ATOM     15  CA  THR    15       2.930   6.750   0.823  1.00 13.00
ATOM     16  CA  MET    16       1.706   3.770  -1.520  1.00  6.00
ATOM     17  CA  HIS    17       3.797   2.799   1.442  1.00  7.00
ATOM     18  CA  ASN    18       3.776   1.918   5.219  1.00 12.00
ATOM     19  CA  LYS    19       1.248  -0.576   6.737  1.00 18.00
ATOM     20  CA  GLU    20       2.474  -1.562   2.918  1.00 19.00
ATOM     21  CA  TRP    21       0.412   0.815   0.230  1.00  3.00
ATOM     22  CA  GLU    22       0.138   1.719   3.861  1.00 19.00
ATOM     23  CA  ALA    23      -0.542   4.498   1.186  1.00  9.00
ATOM     24  CA  ASN    24      -2.232   7.851   1.439  1.00 12.00
ATOM     25  CA  GLN    25      -3.714   5.990  -1.283  1.00 16.00
ATOM     26  CA  ILE    26      -1.946   2.836  -2.009  1.00  5.00
ATOM     27  CA  HIS    27       0.332   4.214  -5.250  1.00  7.00
ATOM     28  CA  ASN    28       1.700   3.689  -8.945  1.00 12.00
ATOM     29  CA  GLU    29       3.485   5.990  -7.121  1.00 19.00
ATOM     30  CA  HIS    30       3.471   2.326  -4.982  1.00  7.00
ATOM     31  CA  ALA    31       3.401  -1.393  -4.734  1.00  9.00
ATOM     32  CA  HIS    32       3.652   0.692  -1.620  1.00  7.00
ATOM     33  CA  THR    33       4.860  -2.663  -0.688  1.00 13.00
ATOM     34  CA  ALA    34       1.069  -2.354  -1.863  1.00  9.00
ATOM     35  CA  TRP    35       0.471   0.693  -3.639  1.00  3.00
ATOM     36  CA  SER    36      -0.289  -0.829  -6.987  1.00 14.00
ATOM     37  CA  LEU    37      -2.993   0.633  -4.881  1.00  2.00
ATOM     38  CA  ALA    38      -5.452   1.409  -1.867  1.00  9.00
ATOM     39  CA  THR    39       4.454   5.511  -3.283  1.00 13.00
TER
ENDMDL
